# Supplementary material for: Not the presence but the timing of acoustic signals influence dogs’ behaviour toward an artificial agent
Source: Sci Rep. 2025 May 14;15:16692. doi: 10.1038/s41598-025-01880-9 (PMC12078579; doi:10.1038/s41598-025-01880-9)
Supplement: Supplementary file 2 — Supplementary Material 2 [file 41598_2025_1880_MOESM2_ESM.xlsx]

## Sheet: Information
Supplementary Data for:
Not the presence but the timing of acoustic signals influence dogs’ behaviour toward an artificial agent
by Judit Abdai, Zsófia Lévai, Zsuzsanna Gedai, Ádám Miklósi
in Scientific Reports

## Sheet: Subjects
ID	Breed	Age (year)	Sex	Side_ProbSolv	Side_WarmUp	Side_Choice	Comment
Silent group									Side_ProbSolv - which side the UMO starts at the beginning of the Problem-solving phase
1	Border collie	1.5	female (spayed)	Left	Right	Right			Side_WarmUp - which side E1 hides the food first during the "warm up" trials
2	Mongrel	1	male (neutered)	Left	Right	Left			Side_Choice - which side E1 hides the food in the first trial of the two-way choice
3	Wire-haired dachshund	3	female (spayed)	Right	Left	Right			Sides are indicated from the viewpoint of the dog
4	Shetland sheepdog	2	female	Right	Left	Left
5	Mudi	6	male (neutered)	Right	Right	Right
6	Mongrel	5	male (neutered)	Right	Right	Left
7	Hungarian vizsla	3	female (spayed)	Left	Left	Right	5 trials in the Problem-solving phase
8	Wirehaired dachshund	2	female (spayed)	Left	Left	Left
9	Mongrel	4	female (spayed)	Left	Right	Right				Age mean	Age SD	Female - spayed	Female - intact	Male - neutered	Male - intact	Female SUM	Male SUM
10	English cocker spaniel	5	male (neutered)	Left	Right	Left			Silent	4.8	2.83957	10	1	7	2	11	9
11	English pointer	8	female (spayed)	Right	Left	Right			Non-communicative	4.65	2.36254	8	3	7	2	11	9
12	Border collie	6.5	female (spayed)	Right	Left	Left			Communicative	5.2	3.61066	9	2	6	3	11	9
13	Mongrel	4	male (neutered)	Right	Right	Right
14	Mongrel	8	male (neutered)	Right	Right	Left
15	German shepherd	7	female (spayed)	Left	Left	Right
16	Hungarian vizsla	3	male	Left	Left	Left
17	Golden retriever	2	male	Right	Right	Right
18	Dobermann	6	male (neutered)	Left	Right	Left
19	Rottweiler	6.5	female (spayed)	Right	Left	Right
20	Mongrel	12.5	female (spayed)	Left	Left	Left
Incongruent group
21	Hungarian greyhound	1	female	Left	Right	Right	13 trials in the Two-way choice phase
22	Mongrel	4.5	male (neutered)	Left	Right	Left
23	Mongrel	6	male (neutered)	Right	Left	Right
24	Irish setter	5	female	Right	Left	Left
25	Tervueren	5	male	Right	Right	Right
26	Mixed (American staffordshire terrier)	5.5	female (spayed)	Right	Right	Left
27	Labrador retriever	3	male	Left	Left	Right
28	White Swiss shepherd	6	female (spayed)	Left	Left	Left
29	Mongrel	8	female (spayed)	Left	Right	Right
30	Mixed (Malinoise x German sepherd)	3.5	female (spayed)	Left	Right	Left
31	Hungarian vizsla	1.5	female	Right	Left	Right
32	English cocker spaniel	2.5	male (neutered)	Right	Left	Left
33	Border collie	3	female (spayed)	Right	Right	Right
34	Mongrel	2.5	female (spayed)	Right	Right	Left
35	Lagorai Shepherd	3	male (neutered)	Left	Left	Right
36	Mixed (Dachshund x Jagd terrier)	4	female (spayed)	Left	Left	Left
37	Mongrel	11	male (neutered)	Right	Right	Right
38	Mongrel	5	male (neutered)	Left	Right	Left	15 trials in the Two-way choice phase
39	Sighthound mix	6	male (neutered)	Right	Left	Right
40	Mongrel	7	female (spayed)	Left	Left	Left
Congruent group
41	Schipperke	5	male	Left	Right	Right
42	Hungarian vizsla	3	male	Left	Right	Left
43	Labrador retriever	3	male (neutered)	Right	Left	Right	11 trials in the Two-way choice phase
44	Rough collie	11.5	female (spayed)	Right	Left	Left	15 trials in the Two-way choice phase
45	Mixed (Beagle)	1.5	female (spayed)	Right	Right	Right
46	Bull terrier	9.5	female (spayed)	Right	Right	Left
47	Bichon havanese	5.5	male (neutered)	Left	Left	Right
48	Pug	6	male	Left	Left	Left
49	Braque d'Auvergne	1	female	Left	Right	Right
50	Mongrel	11.5	female (spayed)	Left	Right	Left
51	Parson Russell terrier	1	female	Right	Left	Right
52	Border collie	8	male (neutered)	Right	Left	Left
53	Mixed (Dachshund)	1.5	female (spayed)	Right	Right	Right
54	Mongrel	2	female (spayed)	Right	Right	Left
55	Mixed (Fox terrier x Jack Russell terrier)	11	female (spayed)	Left	Left	Right
56	German shepherd	3	female (spayed)	Left	Left	Left
57	Dachshund	4	male (neutered)	Right	Right	Right
58	Mixed (Nova Scotia Duck Tolling Retriever)	8	male (neutered)	Left	Right	Left
59	Mongrel	6	male (neutered)	Right	Left	Right
60	Mongrel	2	female (spayed)	Left	Left	Left
Excluded
ID	Breed	Age (year)	Sex	Side_ProbSolv	Side_WarmpUp	Side_Choice	Original group	Reason of exclusion
E1	Cane corso	2	female	Right	Left	Right	Silent	The dog lost motivation during the Two-way choice phase
E2	Mongrel	6	male (neutered)	Left	Right	Right	Congruent	The dog displayed distress by the UMO and was not motivated to take the food
E3	Mongrel	14	female (spayed)	Left	Right	Left	Incongruent	The dog was not motivated by the food
E4	Labrador retriever	4	male (neutered)	Left	Right	Left	Incongruent	In the Two-way choice phase, the owner indicated the direction of the baited pot upon releasing the dog
E5	Border collie	8	male (neutered)	Right	Right	Left	Incongruent	In the first trial of the Two-way choice phase, the UMO indicated the non-baited place
E6	Eurasian shepherd	5	female (spayed)	Right	Left	Right	Congruent	In the Two-way choice phase, the owner influenced the dog's behaviour (multiple times stopping the dog too early when it started to move to the non-baited place and the dog could reach the food even when choosing the non-baited place first)
E7	Mongrel	2.5	female (spayed)	Left	Left	Left	Congruent	The dog could solve the problem solving task three times
E8	Mongrel	2	male	Right	Right	Right	Silent	The dog lost motivation during the Two-way choice phase
E9	Mixed (German shepherd	13	male (neutered)	Right	Left	Left	Silent	The dog lost motivation during the Two-way choice phase
E10	Mongrel	5	female (spayed)	Left	Left	Left	Silent	The dog lost motivation during the Two-way choice phase

## Sheet: ProbSolv_latency
ID	Group	Trial	Trial_section	Latency (s)	Latency_bin
1	Silent	1	1	6	1
1	Silent	2	1	20	0
1	Silent	3	1	20	0
1	Silent	4	2	4	1
1	Silent	5	2	20	0
1	Silent	6	2	4.8	1
2	Silent	1	1	7.6	1
2	Silent	2	1	20	0
2	Silent	3	1	13.2	1
2	Silent	4	2	0	1
2	Silent	5	2	0	1
2	Silent	6	2	0.4	1
3	Silent	1	1	20	0
3	Silent	2	1	17	1
3	Silent	3	1	13	1
3	Silent	4	2	20	0
3	Silent	5	2	20	0
3	Silent	6	2	20	0
4	Silent	1	1	17.6	1
4	Silent	2	1	3.2	1
4	Silent	3	1	9	1
4	Silent	4	2	20	0
4	Silent	5	2	4.4	1
4	Silent	6	2	20	0
5	Silent	1	1	20	0
5	Silent	2	1	20	0
5	Silent	3	1	20	0
5	Silent	4	2	3.6	1
5	Silent	5	2	20	0
5	Silent	6	2	20	0
6	Silent	1	1	3.4	1
6	Silent	2	1	8.6	1
6	Silent	3	1	10.8	1
6	Silent	4	2	6	1
6	Silent	5	2	20	1
6	Silent	6	2	5.4	1
7	Silent	1	1	7.6	1
7	Silent	2	1	4	1
7	Silent	3	1	20	0
7	Silent	4	2	15.6	1
7	Silent	5	2	20	0
7	Silent	6	2	NA	NA
8	Silent	1	1	4.6	1
8	Silent	2	1	0.8	1
8	Silent	3	1	0	1
8	Silent	4	2	7.4	1
8	Silent	5	2	2.2	1
8	Silent	6	2	0	1
9	Silent	1	1	20	0
9	Silent	2	1	14.8	1
9	Silent	3	1	9.6	1
9	Silent	4	2	20	0
9	Silent	5	2	6	1
9	Silent	6	2	15	1
10	Silent	1	1	20	0
10	Silent	2	1	20	0
10	Silent	3	1	5	1
10	Silent	4	2	20	0
10	Silent	5	2	17.6	1
10	Silent	6	2	0.2	1
11	Silent	1	1	20	0
11	Silent	2	1	5	1
11	Silent	3	1	4.4	1
11	Silent	4	2	6	1
11	Silent	5	2	4.6	1
11	Silent	6	2	17.8	1
12	Silent	1	1	20	0
12	Silent	2	1	7.4	1
12	Silent	3	1	14.8	1
12	Silent	4	2	19.6	1
12	Silent	5	2	8	1
12	Silent	6	2	20	0
13	Silent	1	1	5.8	1
13	Silent	2	1	5.2	1
13	Silent	3	1	9	1
13	Silent	4	2	20	0
13	Silent	5	2	20	0
13	Silent	6	2	11.2	1
14	Silent	1	1	20	0
14	Silent	2	1	5.6	1
14	Silent	3	1	20	0
14	Silent	4	2	20	0
14	Silent	5	2	0.8	1
14	Silent	6	2	20	0
15	Silent	1	1	10.8	1
15	Silent	2	1	14.8	1
15	Silent	3	1	18.2	1
15	Silent	4	2	20	0
15	Silent	5	2	6.6	1
15	Silent	6	2	20	0
16	Silent	1	1	9.6	1
16	Silent	2	1	6.2	1
16	Silent	3	1	4	1
16	Silent	4	2	20	0
16	Silent	5	2	9.4	1
16	Silent	6	2	9.8	1
17	Silent	1	1	17.4	1
17	Silent	2	1	9	1
17	Silent	3	1	13.2	1
17	Silent	4	2	8.6	1
17	Silent	5	2	12.2	1
17	Silent	6	2	2.4	1
18	Silent	1	1	8.2	1
18	Silent	2	1	8.6	1
18	Silent	3	1	5.6	1
18	Silent	4	2	10	1
18	Silent	5	2	9.2	1
18	Silent	6	2	2.8	1
19	Silent	1	1	20	0
19	Silent	2	1	4.2	1
19	Silent	3	1	0	1
19	Silent	4	2	4.6	1
19	Silent	5	2	6.8	1
19	Silent	6	2	0	1
20	Silent	1	1	20	0
20	Silent	2	1	0.4	1
20	Silent	3	1	7.4	1
20	Silent	4	2	19.8	1
20	Silent	5	2	20	0
20	Silent	6	2	20	0
21	Incongruent	1	1	17.8	1
21	Incongruent	2	1	0	1
21	Incongruent	3	1	7.4	1
21	Incongruent	4	2	20	0
21	Incongruent	5	2	9	1
21	Incongruent	6	2	20	0
22	Incongruent	1	1	6.2	1
22	Incongruent	2	1	8.8	1
22	Incongruent	3	1	16.8	1
22	Incongruent	4	2	20	0
22	Incongruent	5	2	5.4	1
22	Incongruent	6	2	8	1
23	Incongruent	1	1	12.8	1
23	Incongruent	2	1	4	1
23	Incongruent	3	1	4.4	1
23	Incongruent	4	2	20	0
23	Incongruent	5	2	2.2	1
23	Incongruent	6	2	20	0
24	Incongruent	1	1	20	0
24	Incongruent	2	1	0	1
24	Incongruent	3	1	17	1
24	Incongruent	4	2	20	0
24	Incongruent	5	2	20	0
24	Incongruent	6	2	6.8	1
25	Incongruent	1	1	14.4	1
25	Incongruent	2	1	6.2	1
25	Incongruent	3	1	1.2	1
25	Incongruent	4	2	20	0
25	Incongruent	5	2	16.2	1
25	Incongruent	6	2	20	0
26	Incongruent	1	1	20	0
26	Incongruent	2	1	16.4	1
26	Incongruent	3	1	20	0
26	Incongruent	4	2	7.4	1
26	Incongruent	5	2	20	0
26	Incongruent	6	2	20	0
27	Incongruent	1	1	5	1
27	Incongruent	2	1	0.8	1
27	Incongruent	3	1	20	0
27	Incongruent	4	2	14.4	1
27	Incongruent	5	2	20	0
27	Incongruent	6	2	18.2	1
28	Incongruent	1	1	20	0
28	Incongruent	2	1	18.2	1
28	Incongruent	3	1	20	0
28	Incongruent	4	2	14	1
28	Incongruent	5	2	12	1
28	Incongruent	6	2	3.4	1
29	Incongruent	1	1	15.8	1
29	Incongruent	2	1	14	1
29	Incongruent	3	1	10.4	1
29	Incongruent	4	2	5	1
29	Incongruent	5	2	8.6	1
29	Incongruent	6	2	5.8	1
30	Incongruent	1	1	17.8	1
30	Incongruent	2	1	17.6	1
30	Incongruent	3	1	10.4	1
30	Incongruent	4	2	19.2	1
30	Incongruent	5	2	20	0
30	Incongruent	6	2	12	1
31	Incongruent	1	1	19.4	1
31	Incongruent	2	1	0.6	1
31	Incongruent	3	1	20	0
31	Incongruent	4	2	10.2	1
31	Incongruent	5	2	3.4	1
31	Incongruent	6	2	16.8	1
32	Incongruent	1	1	4.6	1
32	Incongruent	2	1	20	0
32	Incongruent	3	1	4.8	1
32	Incongruent	4	2	20	0
32	Incongruent	5	2	20	0
32	Incongruent	6	2	7.4	1
33	Incongruent	1	1	20	0
33	Incongruent	2	1	20	0
33	Incongruent	3	1	20	0
33	Incongruent	4	2	20	0
33	Incongruent	5	2	20	0
33	Incongruent	6	2	20	0
34	Incongruent	1	1	20	0
34	Incongruent	2	1	3.8	1
34	Incongruent	3	1	0.4	1
34	Incongruent	4	2	0	1
34	Incongruent	5	2	0.4	1
34	Incongruent	6	2	20	0
35	Incongruent	1	1	20	0
35	Incongruent	2	1	20	0
35	Incongruent	3	1	4.8	1
35	Incongruent	4	2	14.8	1
35	Incongruent	5	2	20	0
35	Incongruent	6	2	20	0
36	Incongruent	1	1	20	0
36	Incongruent	2	1	5.4	1
36	Incongruent	3	1	6.2	1
36	Incongruent	4	2	16.8	1
36	Incongruent	5	2	2.6	1
36	Incongruent	6	2	5	1
37	Incongruent	1	1	20	0
37	Incongruent	2	1	15.6	1
37	Incongruent	3	1	20	0
37	Incongruent	4	2	20	0
37	Incongruent	5	2	20	0
37	Incongruent	6	2	20	0
38	Incongruent	1	1	5	1
38	Incongruent	2	1	2.6	1
38	Incongruent	3	1	0	1
38	Incongruent	4	2	0.4	1
38	Incongruent	5	2	0	1
38	Incongruent	6	2	2.2	1
39	Incongruent	1	1	20	0
39	Incongruent	2	1	4.8	1
39	Incongruent	3	1	1.4	1
39	Incongruent	4	2	0.6	1
39	Incongruent	5	2	0.8	1
39	Incongruent	6	2	0.6	1
40	Incongruent	1	1	20	0
40	Incongruent	2	1	0.2	1
40	Incongruent	3	1	0.8	1
40	Incongruent	4	2	5.6	1
40	Incongruent	5	2	20	0
40	Incongruent	6	2	0.2	1
41	Congruent	1	1	20	0
41	Congruent	2	1	20	0
41	Congruent	3	1	20	0
41	Congruent	4	2	20	0
41	Congruent	5	2	20	0
41	Congruent	6	2	20	0
42	Congruent	1	1	12.2	1
42	Congruent	2	1	10.8	1
42	Congruent	3	1	7.6	1
42	Congruent	4	2	1.4	1
42	Congruent	5	2	0.8	1
42	Congruent	6	2	11	1
43	Congruent	1	1	20	0
43	Congruent	2	1	20	0
43	Congruent	3	1	20	0
43	Congruent	4	2	20	0
43	Congruent	5	2	20	0
43	Congruent	6	2	20	0
44	Congruent	1	1	20	0
44	Congruent	2	1	20	0
44	Congruent	3	1	18	1
44	Congruent	4	2	6.8	1
44	Congruent	5	2	20	0
44	Congruent	6	2	8	1
45	Congruent	1	1	20	0
45	Congruent	2	1	20	0
45	Congruent	3	1	20	0
45	Congruent	4	2	20	0
45	Congruent	5	2	12.4	1
45	Congruent	6	2	19.4	1
46	Congruent	1	1	20	0
46	Congruent	2	1	20	0
46	Congruent	3	1	20	0
46	Congruent	4	2	20	0
46	Congruent	5	2	20	0
46	Congruent	6	2	13.6	1
47	Congruent	1	1	20	0
47	Congruent	2	1	17.6	1
47	Congruent	3	1	7.2	1
47	Congruent	4	2	9.6	1
47	Congruent	5	2	6	1
47	Congruent	6	2	7.6	1
48	Congruent	1	1	20	0
48	Congruent	2	1	17.8	1
48	Congruent	3	1	20	0
48	Congruent	4	2	20	0
48	Congruent	5	2	0	1
48	Congruent	6	2	20	0
49	Congruent	1	1	13.4	1
49	Congruent	2	1	0	1
49	Congruent	3	1	20	0
49	Congruent	4	2	5.4	1
49	Congruent	5	2	1	1
49	Congruent	6	2	3.6	1
50	Congruent	1	1	20	0
50	Congruent	2	1	6.6	1
50	Congruent	3	1	20	0
50	Congruent	4	2	13	1
50	Congruent	5	2	20	0
50	Congruent	6	2	9.6	1
51	Congruent	1	1	20	0
51	Congruent	2	1	20	0
51	Congruent	3	1	20	0
51	Congruent	4	2	6.8	1
51	Congruent	5	2	13.4	1
51	Congruent	6	2	11.4	1
52	Congruent	1	1	20	0
52	Congruent	2	1	20	0
52	Congruent	3	1	20	0
52	Congruent	4	2	20	0
52	Congruent	5	2	20	0
52	Congruent	6	2	20	0
53	Congruent	1	1	20	0
53	Congruent	2	1	0	1
53	Congruent	3	1	1.4	1
53	Congruent	4	2	7.4	1
53	Congruent	5	2	0	1
53	Congruent	6	2	3	1
54	Congruent	1	1	5.4	1
54	Congruent	2	1	18.2	1
54	Congruent	3	1	20	0
54	Congruent	4	2	20	0
54	Congruent	5	2	20	0
54	Congruent	6	2	12	1
55	Congruent	1	1	20	0
55	Congruent	2	1	20	0
55	Congruent	3	1	16.6	1
55	Congruent	4	2	20	0
55	Congruent	5	2	11.4	1
55	Congruent	6	2	20	0
56	Congruent	1	1	20	0
56	Congruent	2	1	14.6	1
56	Congruent	3	1	4.6	1
56	Congruent	4	2	1.4	1
56	Congruent	5	2	0	1
56	Congruent	6	2	10.4	1
57	Congruent	1	1	20	0
57	Congruent	2	1	20	0
57	Congruent	3	1	20	0
57	Congruent	4	2	0.6	1
57	Congruent	5	2	20	0
57	Congruent	6	2	10.6	1
58	Congruent	1	1	8.6	1
58	Congruent	2	1	4	1
58	Congruent	3	1	17.8	1
58	Congruent	4	2	4.8	1
58	Congruent	5	2	5.2	1
58	Congruent	6	2	9.4	1
59	Congruent	1	1	8.2	1
59	Congruent	2	1	4.4	1
59	Congruent	3	1	0.6	1
59	Congruent	4	2	8.8	1
59	Congruent	5	2	10	1
59	Congruent	6	2	13	1
60	Congruent	1	1	15.4	1
60	Congruent	2	1	16.2	1
60	Congruent	3	1	20	0
60	Congruent	4	2	14.8	1
60	Congruent	5	2	6.8	1
60	Congruent	6	2	16.4	1

## Sheet: ProbSolv_gaze_alt
ID	Group	Trial	Trial_section	Freq_gaze_alternation
1	Silent	1	1	1
1	Silent	2	1	3
1	Silent	3	1	0
1	Silent	4	2	2
1	Silent	5	2	0
1	Silent	6	2	0
2	Silent	1	1	1
2	Silent	2	1	3
2	Silent	3	1	0
2	Silent	4	2	1
2	Silent	5	2	3
2	Silent	6	2	2
3	Silent	1	1	0
3	Silent	2	1	0
3	Silent	3	1	0
3	Silent	4	2	0
3	Silent	5	2	0
3	Silent	6	2	0
4	Silent	1	1	3
4	Silent	2	1	5
4	Silent	3	1	1
4	Silent	4	2	4
4	Silent	5	2	3
4	Silent	6	2	3
5	Silent	1	1	1
5	Silent	2	1	2
5	Silent	3	1	4
5	Silent	4	2	3
5	Silent	5	2	1
5	Silent	6	2	3
6	Silent	1	1	2
6	Silent	2	1	1
6	Silent	3	1	1
6	Silent	4	2	2
6	Silent	5	2	1
6	Silent	6	2	1
7	Silent	1	1	1
7	Silent	2	1	0
7	Silent	3	1	1
7	Silent	4	2	1
7	Silent	5	2	0
7	Silent	6	2	NA
8	Silent	1	1	0
8	Silent	2	1	0
8	Silent	3	1	0
8	Silent	4	2	3
8	Silent	5	2	0
8	Silent	6	2	0
9	Silent	1	1	0
9	Silent	2	1	1
9	Silent	3	1	1
9	Silent	4	2	2
9	Silent	5	2	0
9	Silent	6	2	1
10	Silent	1	1	1
10	Silent	2	1	4
10	Silent	3	1	0
10	Silent	4	2	1
10	Silent	5	2	3
10	Silent	6	2	2
11	Silent	1	1	1
11	Silent	2	1	2
11	Silent	3	1	2
11	Silent	4	2	0
11	Silent	5	2	1
11	Silent	6	2	1
12	Silent	1	1	2
12	Silent	2	1	1
12	Silent	3	1	0
12	Silent	4	2	1
12	Silent	5	2	0
12	Silent	6	2	2
13	Silent	1	1	1
13	Silent	2	1	0
13	Silent	3	1	0
13	Silent	4	2	1
13	Silent	5	2	2
13	Silent	6	2	1
14	Silent	1	1	0
14	Silent	2	1	3
14	Silent	3	1	0
14	Silent	4	2	0
14	Silent	5	2	2
14	Silent	6	2	1
15	Silent	1	1	4
15	Silent	2	1	0
15	Silent	3	1	0
15	Silent	4	2	0
15	Silent	5	2	0
15	Silent	6	2	0
16	Silent	1	1	0
16	Silent	2	1	2
16	Silent	3	1	0
16	Silent	4	2	0
16	Silent	5	2	1
16	Silent	6	2	2
17	Silent	1	1	1
17	Silent	2	1	2
17	Silent	3	1	1
17	Silent	4	2	0
17	Silent	5	2	3
17	Silent	6	2	0
18	Silent	1	1	0
18	Silent	2	1	1
18	Silent	3	1	0
18	Silent	4	2	0
18	Silent	5	2	0
18	Silent	6	2	1
19	Silent	1	1	5
19	Silent	2	1	2
19	Silent	3	1	0
19	Silent	4	2	0
19	Silent	5	2	1
19	Silent	6	2	1
20	Silent	1	1	1
20	Silent	2	1	0
20	Silent	3	1	0
20	Silent	4	2	0
20	Silent	5	2	0
20	Silent	6	2	1
21	Incongruent	1	1	0
21	Incongruent	2	1	2
21	Incongruent	3	1	0
21	Incongruent	4	2	1
21	Incongruent	5	2	4
21	Incongruent	6	2	1
22	Incongruent	1	1	3
22	Incongruent	2	1	1
22	Incongruent	3	1	2
22	Incongruent	4	2	1
22	Incongruent	5	2	0
22	Incongruent	6	2	0
23	Incongruent	1	1	1
23	Incongruent	2	1	0
23	Incongruent	3	1	0
23	Incongruent	4	2	0
23	Incongruent	5	2	3
23	Incongruent	6	2	0
24	Incongruent	1	1	2
24	Incongruent	2	1	1
24	Incongruent	3	1	0
24	Incongruent	4	2	0
24	Incongruent	5	2	0
24	Incongruent	6	2	1
25	Incongruent	1	1	1
25	Incongruent	2	1	0
25	Incongruent	3	1	0
25	Incongruent	4	2	0
25	Incongruent	5	2	0
25	Incongruent	6	2	3
26	Incongruent	1	1	2
26	Incongruent	2	1	0
26	Incongruent	3	1	2
26	Incongruent	4	2	1
26	Incongruent	5	2	0
26	Incongruent	6	2	0
27	Incongruent	1	1	2
27	Incongruent	2	1	0
27	Incongruent	3	1	2
27	Incongruent	4	2	4
27	Incongruent	5	2	1
27	Incongruent	6	2	5
28	Incongruent	1	1	0
28	Incongruent	2	1	1
28	Incongruent	3	1	1
28	Incongruent	4	2	1
28	Incongruent	5	2	1
28	Incongruent	6	2	3
29	Incongruent	1	1	4
29	Incongruent	2	1	1
29	Incongruent	3	1	4
29	Incongruent	4	2	3
29	Incongruent	5	2	0
29	Incongruent	6	2	1
30	Incongruent	1	1	2
30	Incongruent	2	1	1
30	Incongruent	3	1	0
30	Incongruent	4	2	0
30	Incongruent	5	2	2
30	Incongruent	6	2	0
31	Incongruent	1	1	2
31	Incongruent	2	1	3
31	Incongruent	3	1	3
31	Incongruent	4	2	3
31	Incongruent	5	2	1
31	Incongruent	6	2	1
32	Incongruent	1	1	3
32	Incongruent	2	1	1
32	Incongruent	3	1	3
32	Incongruent	4	2	2
32	Incongruent	5	2	4
32	Incongruent	6	2	1
33	Incongruent	1	1	0
33	Incongruent	2	1	1
33	Incongruent	3	1	1
33	Incongruent	4	2	0
33	Incongruent	5	2	0
33	Incongruent	6	2	0
34	Incongruent	1	1	3
34	Incongruent	2	1	4
34	Incongruent	3	1	1
34	Incongruent	4	2	1
34	Incongruent	5	2	2
34	Incongruent	6	2	1
35	Incongruent	1	1	2
35	Incongruent	2	1	6
35	Incongruent	3	1	2
35	Incongruent	4	2	2
35	Incongruent	5	2	1
35	Incongruent	6	2	1
36	Incongruent	1	1	2
36	Incongruent	2	1	0
36	Incongruent	3	1	1
36	Incongruent	4	2	0
36	Incongruent	5	2	0
36	Incongruent	6	2	1
37	Incongruent	1	1	0
37	Incongruent	2	1	0
37	Incongruent	3	1	0
37	Incongruent	4	2	0
37	Incongruent	5	2	0
37	Incongruent	6	2	0
38	Incongruent	1	1	0
38	Incongruent	2	1	1
38	Incongruent	3	1	0
38	Incongruent	4	2	0
38	Incongruent	5	2	0
38	Incongruent	6	2	0
39	Incongruent	1	1	0
39	Incongruent	2	1	0
39	Incongruent	3	1	1
39	Incongruent	4	2	1
39	Incongruent	5	2	1
39	Incongruent	6	2	3
40	Incongruent	1	1	0
40	Incongruent	2	1	0
40	Incongruent	3	1	0
40	Incongruent	4	2	0
40	Incongruent	5	2	0
40	Incongruent	6	2	0
41	Congruent	1	1	1
41	Congruent	2	1	0
41	Congruent	3	1	0
41	Congruent	4	2	2
41	Congruent	5	2	0
41	Congruent	6	2	1
42	Congruent	1	1	1
42	Congruent	2	1	0
42	Congruent	3	1	1
42	Congruent	4	2	0
42	Congruent	5	2	0
42	Congruent	6	2	2
43	Congruent	1	1	3
43	Congruent	2	1	0
43	Congruent	3	1	2
43	Congruent	4	2	0
43	Congruent	5	2	2
43	Congruent	6	2	2
44	Congruent	1	1	1
44	Congruent	2	1	1
44	Congruent	3	1	0
44	Congruent	4	2	0
44	Congruent	5	2	0
44	Congruent	6	2	0
45	Congruent	1	1	2
45	Congruent	2	1	1
45	Congruent	3	1	1
45	Congruent	4	2	0
45	Congruent	5	2	0
45	Congruent	6	2	0
46	Congruent	1	1	2
46	Congruent	2	1	1
46	Congruent	3	1	2
46	Congruent	4	2	4
46	Congruent	5	2	0
46	Congruent	6	2	0
47	Congruent	1	1	1
47	Congruent	2	1	0
47	Congruent	3	1	1
47	Congruent	4	2	2
47	Congruent	5	2	1
47	Congruent	6	2	0
48	Congruent	1	1	1
48	Congruent	2	1	2
48	Congruent	3	1	1
48	Congruent	4	2	1
48	Congruent	5	2	0
48	Congruent	6	2	2
49	Congruent	1	1	3
49	Congruent	2	1	10
49	Congruent	3	1	5
49	Congruent	4	2	2
49	Congruent	5	2	1
49	Congruent	6	2	3
50	Congruent	1	1	0
50	Congruent	2	1	1
50	Congruent	3	1	0
50	Congruent	4	2	2
50	Congruent	5	2	1
50	Congruent	6	2	0
51	Congruent	1	1	3
51	Congruent	2	1	0
51	Congruent	3	1	1
51	Congruent	4	2	2
51	Congruent	5	2	0
51	Congruent	6	2	0
52	Congruent	1	1	1
52	Congruent	2	1	2
52	Congruent	3	1	3
52	Congruent	4	2	1
52	Congruent	5	2	1
52	Congruent	6	2	2
53	Congruent	1	1	2
53	Congruent	2	1	1
53	Congruent	3	1	1
53	Congruent	4	2	0
53	Congruent	5	2	2
53	Congruent	6	2	1
54	Congruent	1	1	2
54	Congruent	2	1	1
54	Congruent	3	1	3
54	Congruent	4	2	2
54	Congruent	5	2	2
54	Congruent	6	2	1
55	Congruent	1	1	0
55	Congruent	2	1	0
55	Congruent	3	1	2
55	Congruent	4	2	0
55	Congruent	5	2	0
55	Congruent	6	2	3
56	Congruent	1	1	3
56	Congruent	2	1	1
56	Congruent	3	1	6
56	Congruent	4	2	2
56	Congruent	5	2	2
56	Congruent	6	2	2
57	Congruent	1	1	1
57	Congruent	2	1	1
57	Congruent	3	1	0
57	Congruent	4	2	1
57	Congruent	5	2	3
57	Congruent	6	2	0
58	Congruent	1	1	0
58	Congruent	2	1	1
58	Congruent	3	1	0
58	Congruent	4	2	2
58	Congruent	5	2	0
58	Congruent	6	2	0
59	Congruent	1	1	0
59	Congruent	2	1	0
59	Congruent	3	1	3
59	Congruent	4	2	0
59	Congruent	5	2	2
59	Congruent	6	2	0
60	Congruent	1	1	0
60	Congruent	2	1	5
60	Congruent	3	1	1
60	Congruent	4	2	1
60	Congruent	5	2	0
60	Congruent	6	2	1

## Sheet: ProbSolv_duration
ID	Group	Trial	Trial_section	Look_UMO%	Near_UMO%
1	Silent	1	1	13.27	0
1	Silent	2	1	14.29	0
1	Silent	3	1	26.19	10.71
1	Silent	4	2	21.31	14.75
1	Silent	5	2	44.44	30.56
1	Silent	6	2	38.18	18.18
2	Silent	1	1	19.75	11.11
2	Silent	2	1	37.25	29.41
2	Silent	3	1	9.64	6.02
2	Silent	4	2	48.53	57.35
2	Silent	5	2	18.31	46.48
2	Silent	6	2	32.31	35.38
3	Silent	1	1	36.19	30.48
3	Silent	2	1	13.54	0
3	Silent	3	1	30.68	15.91
3	Silent	4	2	0	0
3	Silent	5	2	52.31	36.92
3	Silent	6	2	3.51	0
4	Silent	1	1	34.75	28.81
4	Silent	2	1	41.94	0
4	Silent	3	1	18.18	6.36
4	Silent	4	2	20.45	10.23
4	Silent	5	2	25.34	42.47
4	Silent	6	2	26.72	24.14
5	Silent	1	1	16	25
5	Silent	2	1	63.41	0
5	Silent	3	1	50.53	15.79
5	Silent	4	2	50	0
5	Silent	5	2	1.89	0
5	Silent	6	2	40	26.15
6	Silent	1	1	23.4	8.51
6	Silent	2	1	14.47	0
6	Silent	3	1	23.08	0
6	Silent	4	2	10.47	0
6	Silent	5	2	21.88	0
6	Silent	6	2	25.61	12.2
7	Silent	1	1	56.63	13.25
7	Silent	2	1	12.24	0
7	Silent	3	1	24.29	0
7	Silent	4	2	24.59	6.56
7	Silent	5	2	21.13	0
7	Silent	6	2	NA	NA
8	Silent	1	1	96.94	48.98
8	Silent	2	1	82.42	0
8	Silent	3	1	86.67	20
8	Silent	4	2	81.58	55.26
8	Silent	5	2	91.78	43.84
8	Silent	6	2	92.45	30.19
9	Silent	1	1	30.77	9.62
9	Silent	2	1	20	10
9	Silent	3	1	18.03	36.07
9	Silent	4	2	5.77	0
9	Silent	5	2	22.22	24.44
9	Silent	6	2	26.58	41.77
10	Silent	1	1	29.31	12.07
10	Silent	2	1	40	0
10	Silent	3	1	30	10
10	Silent	4	2	37.21	0
10	Silent	5	2	35.94	0
10	Silent	6	2	26.56	6.25
11	Silent	1	1	1.52	0
11	Silent	2	1	13.33	8
11	Silent	3	1	32	10
11	Silent	4	2	17.07	9.76
11	Silent	5	2	23.64	60
11	Silent	6	2	20.51	0
12	Silent	1	1	19.4	0
12	Silent	2	1	13.43	2.99
12	Silent	3	1	9.59	0
12	Silent	4	2	3.03	0
12	Silent	5	2	0	0
12	Silent	6	2	50.82	24.59
13	Silent	1	1	32.95	2.27
13	Silent	2	1	15.15	4.55
13	Silent	3	1	7.14	7.14
13	Silent	4	2	10.87	2.17
13	Silent	5	2	45.31	1.56
13	Silent	6	2	61.22	36.73
14	Silent	1	1	51.09	13.04
14	Silent	2	1	44.64	44.64
14	Silent	3	1	5.13	0
14	Silent	4	2	3.85	0
14	Silent	5	2	28.57	40.48
14	Silent	6	2	35.56	40
15	Silent	1	1	55.74	21.31
15	Silent	2	1	94.29	17.14
15	Silent	3	1	100	14.29
15	Silent	4	2	82.86	22.86
15	Silent	5	2	66	0
15	Silent	6	2	84.75	25.42
16	Silent	1	1	26.83	39.02
16	Silent	2	1	12.9	20.97
16	Silent	3	1	13.04	0
16	Silent	4	2	21.05	15.79
16	Silent	5	2	15.91	34.09
16	Silent	6	2	46.15	42.31
17	Silent	1	1	60.87	28.26
17	Silent	2	1	37.5	41.67
17	Silent	3	1	65.96	72.34
17	Silent	4	2	82.93	70.73
17	Silent	5	2	27.06	16.47
17	Silent	6	2	58.93	69.64
18	Silent	1	1	17.89	16.84
18	Silent	2	1	69.01	0
18	Silent	3	1	31.11	0
18	Silent	4	2	18.75	0
18	Silent	5	2	40.43	0
18	Silent	6	2	74.36	0
19	Silent	1	1	45.95	20.27
19	Silent	2	1	46.91	24.69
19	Silent	3	1	71.67	46.67
19	Silent	4	2	63.49	44.44
19	Silent	5	2	75.51	44.9
19	Silent	6	2	46.67	38.33
20	Silent	1	1	25	20.59
20	Silent	2	1	27.66	0
20	Silent	3	1	39.22	13.73
20	Silent	4	2	36.49	25.68
20	Silent	5	2	31.58	12.28
20	Silent	6	2	88.24	0
21	Incongruent	1	1	56.67	36.67
21	Incongruent	2	1	50.77	58.46
21	Incongruent	3	1	62.71	67.8
21	Incongruent	4	2	87.18	84.62
21	Incongruent	5	2	85.53	90.57
21	Incongruent	6	2	75	91.91
22	Incongruent	1	1	20.54	18.75
22	Incongruent	2	1	7.81	0
22	Incongruent	3	1	32.39	8.45
22	Incongruent	4	2	42.86	0
22	Incongruent	5	2	7.04	0
22	Incongruent	6	2	3.23	0
23	Incongruent	1	1	20.51	10.26
23	Incongruent	2	1	19.05	8.33
23	Incongruent	3	1	1.59	0
23	Incongruent	4	2	5.56	0
23	Incongruent	5	2	42.07	41.38
23	Incongruent	6	2	31.43	20
24	Incongruent	1	1	41.67	20.83
24	Incongruent	2	1	23.47	0
24	Incongruent	3	1	7.23	0
24	Incongruent	4	2	50	0
24	Incongruent	5	2	50	23.33
24	Incongruent	6	2	19.49	0
25	Incongruent	1	1	28.71	15.84
25	Incongruent	2	1	64.77	19.32
25	Incongruent	3	1	7.94	0
25	Incongruent	4	2	64.29	0
25	Incongruent	5	2	42.03	0
25	Incongruent	6	2	41.18	25
26	Incongruent	1	1	32.79	24.59
26	Incongruent	2	1	38.33	36.67
26	Incongruent	3	1	55.38	55.38
26	Incongruent	4	2	76.71	94.52
26	Incongruent	5	2	5	0
26	Incongruent	6	2	24.39	35.37
27	Incongruent	1	1	55.79	0
27	Incongruent	2	1	67.42	0
27	Incongruent	3	1	58.54	0
27	Incongruent	4	2	47.18	23.24
27	Incongruent	5	2	50	6.02
27	Incongruent	6	2	29.32	16.67
28	Incongruent	1	1	45.9	26.23
28	Incongruent	2	1	57.41	46.3
28	Incongruent	3	1	30.2	19.46
28	Incongruent	4	2	62.5	63.46
28	Incongruent	5	2	25.16	24.53
28	Incongruent	6	2	33.93	46.43
29	Incongruent	1	1	85.56	46.67
29	Incongruent	2	1	71.91	48.31
29	Incongruent	3	1	58.02	37.04
29	Incongruent	4	2	83.5	77.67
29	Incongruent	5	2	90.16	57.38
29	Incongruent	6	2	93.98	84.34
30	Incongruent	1	1	18.84	8.7
30	Incongruent	2	1	26.47	25
30	Incongruent	3	1	4.05	10.81
30	Incongruent	4	2	9.09	9.09
30	Incongruent	5	2	30.83	36.84
30	Incongruent	6	2	69.39	48.98
31	Incongruent	1	1	61.25	33.75
31	Incongruent	2	1	42.19	7.81
31	Incongruent	3	1	51.85	9.26
31	Incongruent	4	2	52.08	20.83
31	Incongruent	5	2	47.92	18.75
31	Incongruent	6	2	20	32.73
32	Incongruent	1	1	29.41	18.63
32	Incongruent	2	1	15.38	0
32	Incongruent	3	1	50	65.15
32	Incongruent	4	2	34.52	21.43
32	Incongruent	5	2	39.8	33.67
32	Incongruent	6	2	54.35	34.78
33	Incongruent	1	1	0	0
33	Incongruent	2	1	8.93	3.57
33	Incongruent	3	1	20.45	0
33	Incongruent	4	2	4.05	0
33	Incongruent	5	2	0	0
33	Incongruent	6	2	14.63	0
34	Incongruent	1	1	51.56	14.06
34	Incongruent	2	1	68.57	50
34	Incongruent	3	1	32	32
34	Incongruent	4	2	53.93	26.97
34	Incongruent	5	2	36.36	24.68
34	Incongruent	6	2	46.43	0
35	Incongruent	1	1	39.71	0
35	Incongruent	2	1	53.42	60.27
35	Incongruent	3	1	19.4	13.43
35	Incongruent	4	2	55.45	35.64
35	Incongruent	5	2	62.5	0
35	Incongruent	6	2	90.67	0
36	Incongruent	1	1	21.21	21.21
36	Incongruent	2	1	3.7	0
36	Incongruent	3	1	19.05	12.7
36	Incongruent	4	2	49.21	28.57
36	Incongruent	5	2	3.7	7.41
36	Incongruent	6	2	20.88	24.18
37	Incongruent	1	1	7.69	0
37	Incongruent	2	1	26.25	0
37	Incongruent	3	1	12	0
37	Incongruent	4	2	31.87	0
37	Incongruent	5	2	88.46	0
37	Incongruent	6	2	52.17	0
38	Incongruent	1	1	96.36	0
38	Incongruent	2	1	77.92	0
38	Incongruent	3	1	95.45	0
38	Incongruent	4	2	94.44	0
38	Incongruent	5	2	96.23	0
38	Incongruent	6	2	47.83	0
39	Incongruent	1	1	10.87	0
39	Incongruent	2	1	13.73	0
39	Incongruent	3	1	8	0
39	Incongruent	4	2	10	0
39	Incongruent	5	2	30.61	20.41
39	Incongruent	6	2	24.14	0
40	Incongruent	1	1	59.09	29.55
40	Incongruent	2	1	25.97	15.58
40	Incongruent	3	1	41.67	0
40	Incongruent	4	2	8.33	0
40	Incongruent	5	2	0	0
40	Incongruent	6	2	23.81	0
41	Congruent	1	1	31.33	13.25
41	Congruent	2	1	18.48	17.39
41	Congruent	3	1	28.77	15.07
41	Congruent	4	2	6.54	17.76
41	Congruent	5	2	0	0
41	Congruent	6	2	4.23	0
42	Congruent	1	1	32.05	0
42	Congruent	2	1	8.24	5.88
42	Congruent	3	1	19.48	10.39
42	Congruent	4	2	14.29	0
42	Congruent	5	2	13.1	0
42	Congruent	6	2	41.94	0
43	Congruent	1	1	25	9.21
43	Congruent	2	1	7.14	0
43	Congruent	3	1	3.76	0
43	Congruent	4	2	0	0
43	Congruent	5	2	5.13	0
43	Congruent	6	2	9.09	0
44	Congruent	1	1	6.33	0
44	Congruent	2	1	5.45	0
44	Congruent	3	1	3.19	0
44	Congruent	4	2	65.1	63.09
44	Congruent	5	2	44.55	29.09
44	Congruent	6	2	27.37	20
45	Congruent	1	1	38.64	29.55
45	Congruent	2	1	8.82	18.38
45	Congruent	3	1	6.78	0
45	Congruent	4	2	34.25	5.48
45	Congruent	5	2	63.83	0
45	Congruent	6	2	34.12	30.59
46	Congruent	1	1	36.27	50.17
46	Congruent	2	1	5.32	25.58
46	Congruent	3	1	5.26	0
46	Congruent	4	2	5.48	28.39
46	Congruent	5	2	0	0
46	Congruent	6	2	40.82	0
47	Congruent	1	1	32.94	14.12
47	Congruent	2	1	25.71	24.29
47	Congruent	3	1	40	37.5
47	Congruent	4	2	77.46	94.37
47	Congruent	5	2	22.86	7.14
47	Congruent	6	2	8.06	0
48	Congruent	1	1	22.22	26.19
48	Congruent	2	1	27.91	43.02
48	Congruent	3	1	30.21	34.38
48	Congruent	4	2	40.37	32.11
48	Congruent	5	2	34.88	32.56
48	Congruent	6	2	50.57	50.57
49	Congruent	1	1	47.67	26.74
49	Congruent	2	1	66.67	36.78
49	Congruent	3	1	75	23.96
49	Congruent	4	2	57.33	0
49	Congruent	5	2	55.17	15.52
49	Congruent	6	2	67.86	16.07
50	Congruent	1	1	23.46	19.75
50	Congruent	2	1	8.33	2.08
50	Congruent	3	1	17.19	1.56
50	Congruent	4	2	4.49	4.49
50	Congruent	5	2	10.2	4.08
50	Congruent	6	2	40.63	25
51	Congruent	1	1	15.11	39.57
51	Congruent	2	1	26.87	26.87
51	Congruent	3	1	38.55	34.94
51	Congruent	4	2	30	34.29
51	Congruent	5	2	7.14	0
51	Congruent	6	2	100	93.62
52	Congruent	1	1	11.94	0
52	Congruent	2	1	4.69	0
52	Congruent	3	1	2.86	0
52	Congruent	4	2	10.96	0
52	Congruent	5	2	27.27	10.91
52	Congruent	6	2	30.3	46.97
53	Congruent	1	1	40	27.5
53	Congruent	2	1	20.93	41.86
53	Congruent	3	1	8.97	30.77
53	Congruent	4	2	41.79	11.94
53	Congruent	5	2	50	60.61
53	Congruent	6	2	88.61	97.47
54	Congruent	1	1	22.81	0
54	Congruent	2	1	5.48	0
54	Congruent	3	1	24.56	7.02
54	Congruent	4	2	11.32	5.66
54	Congruent	5	2	9.62	9.62
54	Congruent	6	2	10.53	8.77
55	Congruent	1	1	0	0
55	Congruent	2	1	0	0
55	Congruent	3	1	62.96	42.59
55	Congruent	4	2	0	0
55	Congruent	5	2	27.27	18.18
55	Congruent	6	2	35.29	25
56	Congruent	1	1	51.47	48.53
56	Congruent	2	1	32.71	53.27
56	Congruent	3	1	54.39	24.56
56	Congruent	4	2	10	4
56	Congruent	5	2	57.14	52.38
56	Congruent	6	2	85.38	78.46
57	Congruent	1	1	56.52	0
57	Congruent	2	1	87.04	48.15
57	Congruent	3	1	64.86	13.51
57	Congruent	4	2	74.47	38.3
57	Congruent	5	2	72.31	32.31
57	Congruent	6	2	97.62	45.24
58	Congruent	1	1	13.79	0
58	Congruent	2	1	9.8	14.71
58	Congruent	3	1	50.77	0
58	Congruent	4	2	35.71	0
58	Congruent	5	2	86.05	0
58	Congruent	6	2	50	0
59	Congruent	1	1	86.67	0
59	Congruent	2	1	74.14	31.03
59	Congruent	3	1	75	9.38
59	Congruent	4	2	100	43.48
59	Congruent	5	2	59.09	22.73
59	Congruent	6	2	89.58	35.42
60	Congruent	1	1	27.12	23.73
60	Congruent	2	1	22.73	28.79
60	Congruent	3	1	9.09	1.52
60	Congruent	4	2	36.84	15.79
60	Congruent	5	2	27.08	27.08
60	Congruent	6	2	27.03	17.57

## Sheet: TwoWay_choice
ID	Group	Trial	Trial_section	Indicated_side	Choice
1	Silent	1	1	Right	1
1	Silent	2	1	Left	0
1	Silent	3	1	Left	1
1	Silent	4	1	Right	1
1	Silent	5	2	Left	1
1	Silent	6	2	Right	0
1	Silent	7	2	Right	1
1	Silent	8	2	Left	1
1	Silent	9	3	Left	1
1	Silent	10	3	Right	0
1	Silent	11	3	Left	1
1	Silent	12	3	Right	0
1	Silent	13	4	Right	0
1	Silent	14	4	Left	1
1	Silent	15	4	Left	1
1	Silent	16	4	Right	0
2	Silent	1	1	Left	0
2	Silent	2	1	Right	0
2	Silent	3	1	Right	0
2	Silent	4	1	Left	1
2	Silent	5	2	Right	0
2	Silent	6	2	Left	1
2	Silent	7	2	Left	1
2	Silent	8	2	Right	1
2	Silent	9	3	Right	1
2	Silent	10	3	Left	1
2	Silent	11	3	Right	1
2	Silent	12	3	Left	1
2	Silent	13	4	Left	1
2	Silent	14	4	Right	1
2	Silent	15	4	Right	0
2	Silent	16	4	Left	0
3	Silent	1	1	Right	0
3	Silent	2	1	Left	0
3	Silent	3	1	Left	0
3	Silent	4	1	Right	1
3	Silent	5	2	Left	0
3	Silent	6	2	Right	0
3	Silent	7	2	Right	1
3	Silent	8	2	Left	0
3	Silent	9	3	Left	1
3	Silent	10	3	Right	0
3	Silent	11	3	Left	1
3	Silent	12	3	Right	0
3	Silent	13	4	Right	1
3	Silent	14	4	Left	0
3	Silent	15	4	Left	1
3	Silent	16	4	Right	1
4	Silent	1	1	Left	1
4	Silent	2	1	Right	1
4	Silent	3	1	Right	1
4	Silent	4	1	Left	0
4	Silent	5	2	Right	1
4	Silent	6	2	Left	0
4	Silent	7	2	Left	1
4	Silent	8	2	Right	1
4	Silent	9	3	Right	1
4	Silent	10	3	Left	0
4	Silent	11	3	Right	1
4	Silent	12	3	Left	0
4	Silent	13	4	Left	1
4	Silent	14	4	Right	1
4	Silent	15	4	Right	1
4	Silent	16	4	Left	0
5	Silent	1	1	Right	1
5	Silent	2	1	Left	0
5	Silent	3	1	Left	1
5	Silent	4	1	Right	1
5	Silent	5	2	Left	0
5	Silent	6	2	Right	0
5	Silent	7	2	Right	1
5	Silent	8	2	Left	0
5	Silent	9	3	Left	1
5	Silent	10	3	Right	1
5	Silent	11	3	Left	1
5	Silent	12	3	Right	0
5	Silent	13	4	Right	1
5	Silent	14	4	Left	0
5	Silent	15	4	Left	1
5	Silent	16	4	Right	1
6	Silent	1	1	Left	1
6	Silent	2	1	Right	1
6	Silent	3	1	Right	1
6	Silent	4	1	Left	0
6	Silent	5	2	Right	1
6	Silent	6	2	Left	0
6	Silent	7	2	Left	1
6	Silent	8	2	Right	1
6	Silent	9	3	Right	0
6	Silent	10	3	Left	0
6	Silent	11	3	Right	1
6	Silent	12	3	Left	0
6	Silent	13	4	Left	1
6	Silent	14	4	Right	1
6	Silent	15	4	Right	1
6	Silent	16	4	Left	1
7	Silent	1	1	Right	1
7	Silent	2	1	Left	0
7	Silent	3	1	Left	1
7	Silent	4	1	Right	1
7	Silent	5	2	Left	1
7	Silent	6	2	Right	1
7	Silent	7	2	Right	1
7	Silent	8	2	Left	1
7	Silent	9	3	Left	1
7	Silent	10	3	Right	0
7	Silent	11	3	Left	1
7	Silent	12	3	Right	1
7	Silent	13	4	Right	1
7	Silent	14	4	Left	0
7	Silent	15	4	Left	0
7	Silent	16	4	Right	0
8	Silent	1	1	Left	1
8	Silent	2	1	Right	1
8	Silent	3	1	Right	1
8	Silent	4	1	Left	1
8	Silent	5	2	Right	1
8	Silent	6	2	Left	1
8	Silent	7	2	Left	1
8	Silent	8	2	Right	1
8	Silent	9	3	Right	0
8	Silent	10	3	Left	1
8	Silent	11	3	Right	1
8	Silent	12	3	Left	1
8	Silent	13	4	Left	1
8	Silent	14	4	Right	1
8	Silent	15	4	Right	1
8	Silent	16	4	Left	1
9	Silent	1	1	Right	0
9	Silent	2	1	Left	0
9	Silent	3	1	Left	0
9	Silent	4	1	Right	0
9	Silent	5	2	Left	1
9	Silent	6	2	Right	1
9	Silent	7	2	Right	1
9	Silent	8	2	Left	1
9	Silent	9	3	Left	1
9	Silent	10	3	Right	1
9	Silent	11	3	Left	1
9	Silent	12	3	Right	0
9	Silent	13	4	Right	1
9	Silent	14	4	Left	1
9	Silent	15	4	Left	1
9	Silent	16	4	Right	1
10	Silent	1	1	Left	0
10	Silent	2	1	Right	0
10	Silent	3	1	Right	0
10	Silent	4	1	Left	0
10	Silent	5	2	Right	1
10	Silent	6	2	Left	1
10	Silent	7	2	Left	1
10	Silent	8	2	Right	1
10	Silent	9	3	Right	1
10	Silent	10	3	Left	0
10	Silent	11	3	Right	1
10	Silent	12	3	Left	0
10	Silent	13	4	Left	0
10	Silent	14	4	Right	0
10	Silent	15	4	Right	0
10	Silent	16	4	Left	1
11	Silent	1	1	Right	0
11	Silent	2	1	Left	1
11	Silent	3	1	Left	1
11	Silent	4	1	Right	0
11	Silent	5	2	Left	1
11	Silent	6	2	Right	0
11	Silent	7	2	Right	1
11	Silent	8	2	Left	0
11	Silent	9	3	Left	1
11	Silent	10	3	Right	0
11	Silent	11	3	Left	0
11	Silent	12	3	Right	1
11	Silent	13	4	Right	1
11	Silent	14	4	Left	0
11	Silent	15	4	Left	1
11	Silent	16	4	Right	1
12	Silent	1	1	Left	1
12	Silent	2	1	Right	1
12	Silent	3	1	Right	1
12	Silent	4	1	Left	1
12	Silent	5	2	Right	0
12	Silent	6	2	Left	1
12	Silent	7	2	Left	0
12	Silent	8	2	Right	0
12	Silent	9	3	Right	0
12	Silent	10	3	Left	0
12	Silent	11	3	Right	0
12	Silent	12	3	Left	1
12	Silent	13	4	Left	0
12	Silent	14	4	Right	0
12	Silent	15	4	Right	1
12	Silent	16	4	Left	0
13	Silent	1	1	Right	1
13	Silent	2	1	Left	0
13	Silent	3	1	Left	1
13	Silent	4	1	Right	0
13	Silent	5	2	Left	1
13	Silent	6	2	Right	1
13	Silent	7	2	Right	1
13	Silent	8	2	Left	1
13	Silent	9	3	Left	1
13	Silent	10	3	Right	1
13	Silent	11	3	Left	1
13	Silent	12	3	Right	1
13	Silent	13	4	Right	0
13	Silent	14	4	Left	0
13	Silent	15	4	Left	1
13	Silent	16	4	Right	0
14	Silent	1	1	Left	1
14	Silent	2	1	Right	1
14	Silent	3	1	Right	1
14	Silent	4	1	Left	0
14	Silent	5	2	Right	1
14	Silent	6	2	Left	0
14	Silent	7	2	Left	0
14	Silent	8	2	Right	1
14	Silent	9	3	Right	1
14	Silent	10	3	Left	0
14	Silent	11	3	Right	1
14	Silent	12	3	Left	0
14	Silent	13	4	Left	0
14	Silent	14	4	Right	1
14	Silent	15	4	Right	1
14	Silent	16	4	Left	0
15	Silent	1	1	Right	1
15	Silent	2	1	Left	0
15	Silent	3	1	Left	0
15	Silent	4	1	Right	1
15	Silent	5	2	Left	1
15	Silent	6	2	Right	1
15	Silent	7	2	Right	1
15	Silent	8	2	Left	0
15	Silent	9	3	Left	0
15	Silent	10	3	Right	1
15	Silent	11	3	Left	1
15	Silent	12	3	Right	1
15	Silent	13	4	Right	1
15	Silent	14	4	Left	0
15	Silent	15	4	Left	1
15	Silent	16	4	Right	1
16	Silent	1	1	Left	0
16	Silent	2	1	Right	0
16	Silent	3	1	Right	1
16	Silent	4	1	Left	0
16	Silent	5	2	Right	1
16	Silent	6	2	Left	1
16	Silent	7	2	Left	0
16	Silent	8	2	Right	1
16	Silent	9	3	Right	1
16	Silent	10	3	Left	0
16	Silent	11	3	Right	1
16	Silent	12	3	Left	0
16	Silent	13	4	Left	0
16	Silent	14	4	Right	1
16	Silent	15	4	Right	1
16	Silent	16	4	Left	0
17	Silent	1	1	Right	1
17	Silent	2	1	Left	0
17	Silent	3	1	Left	1
17	Silent	4	1	Right	1
17	Silent	5	2	Left	1
17	Silent	6	2	Right	1
17	Silent	7	2	Right	0
17	Silent	8	2	Left	1
17	Silent	9	3	Left	1
17	Silent	10	3	Right	0
17	Silent	11	3	Left	1
17	Silent	12	3	Right	0
17	Silent	13	4	Right	0
17	Silent	14	4	Left	1
17	Silent	15	4	Left	1
17	Silent	16	4	Right	0
18	Silent	1	1	Left	0
18	Silent	2	1	Right	0
18	Silent	3	1	Right	1
18	Silent	4	1	Left	1
18	Silent	5	2	Right	1
18	Silent	6	2	Left	0
18	Silent	7	2	Left	1
18	Silent	8	2	Right	1
18	Silent	9	3	Right	1
18	Silent	10	3	Left	1
18	Silent	11	3	Right	1
18	Silent	12	3	Left	1
18	Silent	13	4	Left	1
18	Silent	14	4	Right	1
18	Silent	15	4	Right	1
18	Silent	16	4	Left	1
19	Silent	1	1	Right	1
19	Silent	2	1	Left	1
19	Silent	3	1	Left	1
19	Silent	4	1	Right	1
19	Silent	5	2	Left	1
19	Silent	6	2	Right	0
19	Silent	7	2	Right	1
19	Silent	8	2	Left	1
19	Silent	9	3	Left	1
19	Silent	10	3	Right	1
19	Silent	11	3	Left	1
19	Silent	12	3	Right	1
19	Silent	13	4	Right	1
19	Silent	14	4	Left	1
19	Silent	15	4	Left	1
19	Silent	16	4	Right	1
20	Silent	1	1	Left	1
20	Silent	2	1	Right	0
20	Silent	3	1	Right	1
20	Silent	4	1	Left	1
20	Silent	5	2	Right	1
20	Silent	6	2	Left	1
20	Silent	7	2	Left	1
20	Silent	8	2	Right	0
20	Silent	9	3	Right	1
20	Silent	10	3	Left	1
20	Silent	11	3	Right	0
20	Silent	12	3	Left	1
20	Silent	13	4	Left	1
20	Silent	14	4	Right	0
20	Silent	15	4	Right	1
20	Silent	16	4	Left	1
21	Incongruent	1	1	Left	1
21	Incongruent	2	1	Right	1
21	Incongruent	3	1	Left	1
21	Incongruent	4	1	Right	1
21	Incongruent	5	2	Left	1
21	Incongruent	6	2	Right	1
21	Incongruent	7	2	Right	1
21	Incongruent	8	2	Left	0
21	Incongruent	9	3	Left	1
21	Incongruent	10	3	Right	1
21	Incongruent	11	3	Left	0
21	Incongruent	12	3	Right	1
21	Incongruent	13	4	Right	1
21	Incongruent	14	4	NA	NA
21	Incongruent	15	4	NA	NA
21	Incongruent	16	4	NA	NA
22	Incongruent	1	1	Left	0
22	Incongruent	2	1	Right	0
22	Incongruent	3	1	Right	1
22	Incongruent	4	1	Left	1
22	Incongruent	5	2	Left	0
22	Incongruent	6	2	Right	1
22	Incongruent	7	2	Right	1
22	Incongruent	8	2	Left	0
22	Incongruent	9	3	Right	1
22	Incongruent	10	3	Left	0
22	Incongruent	11	3	Left	1
22	Incongruent	12	3	Right	1
22	Incongruent	13	4	Right	1
22	Incongruent	14	4	Left	0
22	Incongruent	15	4	Right	1
22	Incongruent	16	4	Left	0
23	Incongruent	1	1	Right	1
23	Incongruent	2	1	Left	1
23	Incongruent	3	1	Left	0
23	Incongruent	4	1	Right	1
23	Incongruent	5	2	Left	0
23	Incongruent	6	2	Right	0
23	Incongruent	7	2	Right	1
23	Incongruent	8	2	Left	1
23	Incongruent	9	3	Left	0
23	Incongruent	10	3	Right	1
23	Incongruent	11	3	Left	0
23	Incongruent	12	3	Right	1
23	Incongruent	13	4	Right	1
23	Incongruent	14	4	Left	0
23	Incongruent	15	4	Left	0
23	Incongruent	16	4	Right	1
24	Incongruent	1	1	Left	1
24	Incongruent	2	1	Right	1
24	Incongruent	3	1	Right	0
24	Incongruent	4	1	Left	1
24	Incongruent	5	2	Right	0
24	Incongruent	6	2	Left	1
24	Incongruent	7	2	Left	1
24	Incongruent	8	2	Right	0
24	Incongruent	9	3	Right	1
24	Incongruent	10	3	Left	1
24	Incongruent	11	3	Right	0
24	Incongruent	12	3	Left	1
24	Incongruent	13	4	Left	1
24	Incongruent	14	4	Right	0
24	Incongruent	15	4	Right	0
24	Incongruent	16	4	Left	1
25	Incongruent	1	1	Right	1
25	Incongruent	2	1	Left	1
25	Incongruent	3	1	Left	1
25	Incongruent	4	1	Right	1
25	Incongruent	5	2	Left	0
25	Incongruent	6	2	Right	0
25	Incongruent	7	2	Right	1
25	Incongruent	8	2	Left	0
25	Incongruent	9	3	Left	1
25	Incongruent	10	3	Right	0
25	Incongruent	11	3	Left	1
25	Incongruent	12	3	Right	1
25	Incongruent	13	4	Right	1
25	Incongruent	14	4	Left	1
25	Incongruent	15	4	Left	1
25	Incongruent	16	4	Right	0
26	Incongruent	1	1	Left	1
26	Incongruent	2	1	Right	0
26	Incongruent	3	1	Right	0
26	Incongruent	4	1	Left	0
26	Incongruent	5	2	Right	0
26	Incongruent	6	2	Left	1
26	Incongruent	7	2	Left	1
26	Incongruent	8	2	Right	0
26	Incongruent	9	3	Right	1
26	Incongruent	10	3	Left	1
26	Incongruent	11	3	Right	0
26	Incongruent	12	3	Left	0
26	Incongruent	13	4	Left	1
26	Incongruent	14	4	Right	0
26	Incongruent	15	4	Right	1
26	Incongruent	16	4	Left	0
27	Incongruent	1	1	Right	1
27	Incongruent	2	1	Left	1
27	Incongruent	3	1	Right	0
27	Incongruent	4	1	Left	1
27	Incongruent	5	2	Right	1
27	Incongruent	6	2	Right	1
27	Incongruent	7	2	Left	0
27	Incongruent	8	2	Left	1
27	Incongruent	9	3	Right	1
27	Incongruent	10	3	Left	1
27	Incongruent	11	3	Right	1
27	Incongruent	12	3	Right	1
27	Incongruent	13	4	Left	1
27	Incongruent	14	4	Left	1
27	Incongruent	15	4	Right	1
27	Incongruent	16	4	Left	1
28	Incongruent	1	1	Left	0
28	Incongruent	2	1	Right	0
28	Incongruent	3	1	Right	1
28	Incongruent	4	1	Left	0
28	Incongruent	5	2	Right	0
28	Incongruent	6	2	Left	0
28	Incongruent	7	2	Left	1
28	Incongruent	8	2	Right	1
28	Incongruent	9	3	Right	1
28	Incongruent	10	3	Left	0
28	Incongruent	11	3	Right	0
28	Incongruent	12	3	Left	0
28	Incongruent	13	4	Left	1
28	Incongruent	14	4	Right	1
28	Incongruent	15	4	Right	0
28	Incongruent	16	4	Left	0
29	Incongruent	1	1	Right	1
29	Incongruent	2	1	Left	1
29	Incongruent	3	1	Left	1
29	Incongruent	4	1	Right	0
29	Incongruent	5	2	Left	0
29	Incongruent	6	2	Right	0
29	Incongruent	7	2	Right	0
29	Incongruent	8	2	Left	0
29	Incongruent	9	3	Left	1
29	Incongruent	10	3	Right	1
29	Incongruent	11	3	Left	1
29	Incongruent	12	3	Right	0
29	Incongruent	13	4	Right	1
29	Incongruent	14	4	Left	1
29	Incongruent	15	4	Left	1
29	Incongruent	16	4	Right	1
30	Incongruent	1	1	Left	0
30	Incongruent	2	1	Right	1
30	Incongruent	3	1	Right	0
30	Incongruent	4	1	Left	0
30	Incongruent	5	2	Right	0
30	Incongruent	6	2	Left	0
30	Incongruent	7	2	Left	1
30	Incongruent	8	2	Right	1
30	Incongruent	9	3	Right	1
30	Incongruent	10	3	Left	1
30	Incongruent	11	3	Right	0
30	Incongruent	12	3	Left	1
30	Incongruent	13	4	Left	1
30	Incongruent	14	4	Right	0
30	Incongruent	15	4	Right	1
30	Incongruent	16	4	Left	1
31	Incongruent	1	1	Right	0
31	Incongruent	2	1	Left	1
31	Incongruent	3	1	Right	1
31	Incongruent	4	1	Left	1
31	Incongruent	5	2	Right	1
31	Incongruent	6	2	Right	1
31	Incongruent	7	2	Left	1
31	Incongruent	8	2	Left	1
31	Incongruent	9	3	Right	1
31	Incongruent	10	3	Left	1
31	Incongruent	11	3	Right	1
31	Incongruent	12	3	Right	1
31	Incongruent	13	4	Left	1
31	Incongruent	14	4	Left	1
31	Incongruent	15	4	Right	1
31	Incongruent	16	4	Left	1
32	Incongruent	1	1	Right	1
32	Incongruent	2	1	Right	1
32	Incongruent	3	1	Left	1
32	Incongruent	4	1	Right	1
32	Incongruent	5	2	Left	1
32	Incongruent	6	2	Left	1
32	Incongruent	7	2	Right	1
32	Incongruent	8	2	Right	1
32	Incongruent	9	3	Left	1
32	Incongruent	10	3	Right	0
32	Incongruent	11	3	Left	1
32	Incongruent	12	3	Left	1
32	Incongruent	13	4	Right	1
32	Incongruent	14	4	Right	1
32	Incongruent	15	4	Left	1
32	Incongruent	16	4	NA	NA
33	Incongruent	1	1	Right	1
33	Incongruent	2	1	Left	0
33	Incongruent	3	1	Left	1
33	Incongruent	4	1	Right	1
33	Incongruent	5	2	Left	0
33	Incongruent	6	2	Right	1
33	Incongruent	7	2	Right	1
33	Incongruent	8	2	Left	0
33	Incongruent	9	3	Left	0
33	Incongruent	10	3	Right	1
33	Incongruent	11	3	Left	0
33	Incongruent	12	3	Right	0
33	Incongruent	13	4	Right	1
33	Incongruent	14	4	Left	0
33	Incongruent	15	4	Left	1
33	Incongruent	16	4	Right	0
34	Incongruent	1	1	Left	1
34	Incongruent	2	1	Right	0
34	Incongruent	3	1	Right	1
34	Incongruent	4	1	Left	1
34	Incongruent	5	2	Right	1
34	Incongruent	6	2	Left	0
34	Incongruent	7	2	Left	1
34	Incongruent	8	2	Right	0
34	Incongruent	9	3	Right	1
34	Incongruent	10	3	Left	1
34	Incongruent	11	3	Right	1
34	Incongruent	12	3	Left	1
34	Incongruent	13	4	Left	1
34	Incongruent	14	4	Right	1
34	Incongruent	15	4	Right	1
34	Incongruent	16	4	Left	1
35	Incongruent	1	1	Right	1
35	Incongruent	2	1	Left	1
35	Incongruent	3	1	Left	0
35	Incongruent	4	1	Right	1
35	Incongruent	5	2	Left	0
35	Incongruent	6	2	Right	0
35	Incongruent	7	2	Right	1
35	Incongruent	8	2	Left	0
35	Incongruent	9	3	Left	1
35	Incongruent	10	3	Right	0
35	Incongruent	11	3	Left	1
35	Incongruent	12	3	Right	1
35	Incongruent	13	4	Right	1
35	Incongruent	14	4	Left	1
35	Incongruent	15	4	Left	1
35	Incongruent	16	4	Right	1
36	Incongruent	1	1	Left	1
36	Incongruent	2	1	Right	0
36	Incongruent	3	1	Right	0
36	Incongruent	4	1	Left	1
36	Incongruent	5	2	Right	0
36	Incongruent	6	2	Left	1
36	Incongruent	7	2	Left	1
36	Incongruent	8	2	Right	0
36	Incongruent	9	3	Right	1
36	Incongruent	10	3	Left	1
36	Incongruent	11	3	Right	1
36	Incongruent	12	3	Left	1
36	Incongruent	13	4	Left	1
36	Incongruent	14	4	Right	0
36	Incongruent	15	4	Right	1
36	Incongruent	16	4	Left	1
37	Incongruent	1	1	Right	1
37	Incongruent	2	1	Left	0
37	Incongruent	3	1	Left	0
37	Incongruent	4	1	Left	1
37	Incongruent	5	2	Right	0
37	Incongruent	6	2	Right	0
37	Incongruent	7	2	Left	0
37	Incongruent	8	2	Left	1
37	Incongruent	9	3	Right	0
37	Incongruent	10	3	Left	1
37	Incongruent	11	3	Right	0
37	Incongruent	12	3	Right	1
37	Incongruent	13	4	Left	1
37	Incongruent	14	4	Left	1
37	Incongruent	15	4	Right	1
37	Incongruent	16	4	Right	1
38	Incongruent	1	1	Left	1
38	Incongruent	2	1	Right	1
38	Incongruent	3	1	Right	1
38	Incongruent	4	1	Left	1
38	Incongruent	5	2	Right	1
38	Incongruent	6	2	Left	1
38	Incongruent	7	2	Left	1
38	Incongruent	8	2	Right	1
38	Incongruent	9	3	Right	1
38	Incongruent	10	3	Left	1
38	Incongruent	11	3	Right	1
38	Incongruent	12	3	Left	1
38	Incongruent	13	4	Right	1
38	Incongruent	14	4	Right	1
38	Incongruent	15	4	Left	0
38	Incongruent	16	4	NA	NA
39	Incongruent	1	1	Right	0
39	Incongruent	2	1	Left	0
39	Incongruent	3	1	Left	1
39	Incongruent	4	1	Right	1
39	Incongruent	5	2	Left	1
39	Incongruent	6	2	Right	0
39	Incongruent	7	2	Right	0
39	Incongruent	8	2	Left	1
39	Incongruent	9	3	Left	1
39	Incongruent	10	3	Right	0
39	Incongruent	11	3	Left	1
39	Incongruent	12	3	Right	0
39	Incongruent	13	4	Right	1
39	Incongruent	14	4	Left	1
39	Incongruent	15	4	Left	1
39	Incongruent	16	4	Right	1
40	Incongruent	1	1	Left	1
40	Incongruent	2	1	Right	0
40	Incongruent	3	1	Right	1
40	Incongruent	4	1	Left	1
40	Incongruent	5	2	Right	0
40	Incongruent	6	2	Left	0
40	Incongruent	7	2	Left	1
40	Incongruent	8	2	Right	1
40	Incongruent	9	3	Right	1
40	Incongruent	10	3	Left	0
40	Incongruent	11	3	Right	0
40	Incongruent	12	3	Left	0
40	Incongruent	13	4	Left	1
40	Incongruent	14	4	Right	1
40	Incongruent	15	4	Right	1
40	Incongruent	16	4	Left	1
41	Congruent	1	1	Right	0
41	Congruent	2	1	Left	0
41	Congruent	3	1	Left	1
41	Congruent	4	1	Right	0
41	Congruent	5	2	Left	0
41	Congruent	6	2	Right	1
41	Congruent	7	2	Right	1
41	Congruent	8	2	Left	1
41	Congruent	9	3	Left	0
41	Congruent	10	3	Right	1
41	Congruent	11	3	Left	1
41	Congruent	12	3	Right	0
41	Congruent	13	4	Right	1
41	Congruent	14	4	Left	0
41	Congruent	15	4	Left	1
41	Congruent	16	4	Right	1
42	Congruent	1	1	Left	1
42	Congruent	2	1	Right	1
42	Congruent	3	1	Right	1
42	Congruent	4	1	Left	1
42	Congruent	5	2	Right	0
42	Congruent	6	2	Left	1
42	Congruent	7	2	Left	1
42	Congruent	8	2	Right	0
42	Congruent	9	3	Right	1
42	Congruent	10	3	Left	0
42	Congruent	11	3	Right	1
42	Congruent	12	3	Left	1
42	Congruent	13	4	Left	1
42	Congruent	14	4	Right	1
42	Congruent	15	4	Right	1
42	Congruent	16	4	Left	0
43	Congruent	1	1	Right	1
43	Congruent	2	1	Left	0
43	Congruent	3	1	Left	0
43	Congruent	4	1	Right	1
43	Congruent	5	2	Left	0
43	Congruent	6	2	Right	0
43	Congruent	7	2	Right	1
43	Congruent	8	2	Left	1
43	Congruent	9	3	Left	1
43	Congruent	10	3	Right	0
43	Congruent	11	3	Left	0
43	Congruent	12	3	NA	NA
43	Congruent	13	4	NA	NA
43	Congruent	14	4	NA	NA
43	Congruent	15	4	NA	NA
43	Congruent	16	4	NA	NA
44	Congruent	1	1	Right	0
44	Congruent	2	1	Right	1
44	Congruent	3	1	Left	1
44	Congruent	4	1	Right	1
44	Congruent	5	2	Left	1
44	Congruent	6	2	Left	0
44	Congruent	7	2	Right	1
44	Congruent	8	2	Right	0
44	Congruent	9	3	Left	0
44	Congruent	10	3	Right	0
44	Congruent	11	3	Left	0
44	Congruent	12	3	Left	1
44	Congruent	13	4	Right	1
44	Congruent	14	4	Right	0
44	Congruent	15	4	Left	0
44	Congruent	16	4	NA	NA
45	Congruent	1	1	Right	1
45	Congruent	2	1	Left	0
45	Congruent	3	1	Left	0
45	Congruent	4	1	Right	0
45	Congruent	5	2	Left	0
45	Congruent	6	2	Right	0
45	Congruent	7	2	Right	1
45	Congruent	8	2	Left	0
45	Congruent	9	3	Left	1
45	Congruent	10	3	Right	1
45	Congruent	11	3	Left	1
45	Congruent	12	3	Right	1
45	Congruent	13	4	Right	1
45	Congruent	14	4	Left	1
45	Congruent	15	4	Left	1
45	Congruent	16	4	Right	1
46	Congruent	1	1	Left	1
46	Congruent	2	1	Right	1
46	Congruent	3	1	Right	0
46	Congruent	4	1	Left	0
46	Congruent	5	2	Right	1
46	Congruent	6	2	Left	1
46	Congruent	7	2	Left	1
46	Congruent	8	2	Right	1
46	Congruent	9	3	Right	1
46	Congruent	10	3	Left	1
46	Congruent	11	3	Right	1
46	Congruent	12	3	Left	1
46	Congruent	13	4	Left	1
46	Congruent	14	4	Right	0
46	Congruent	15	4	Right	1
46	Congruent	16	4	Left	0
47	Congruent	1	1	Right	0
47	Congruent	2	1	Left	1
47	Congruent	3	1	Left	0
47	Congruent	4	1	Right	0
47	Congruent	5	2	Left	1
47	Congruent	6	2	Right	0
47	Congruent	7	2	Right	1
47	Congruent	8	2	Left	0
47	Congruent	9	3	Left	1
47	Congruent	10	3	Right	1
47	Congruent	11	3	Left	0
47	Congruent	12	3	Right	0
47	Congruent	13	4	Right	1
47	Congruent	14	4	Left	0
47	Congruent	15	4	Left	0
47	Congruent	16	4	Right	0
48	Congruent	1	1	Left	0
48	Congruent	2	1	Right	0
48	Congruent	3	1	Right	1
48	Congruent	4	1	Left	0
48	Congruent	5	2	Right	0
48	Congruent	6	2	Left	0
48	Congruent	7	2	Left	1
48	Congruent	8	2	Right	1
48	Congruent	9	3	Right	0
48	Congruent	10	3	Left	0
48	Congruent	11	3	Right	0
48	Congruent	12	3	Left	0
48	Congruent	13	4	Left	1
48	Congruent	14	4	Right	0
48	Congruent	15	4	Right	1
48	Congruent	16	4	Left	1
49	Congruent	1	1	Right	1
49	Congruent	2	1	Left	1
49	Congruent	3	1	Left	0
49	Congruent	4	1	Right	1
49	Congruent	5	2	Left	1
49	Congruent	6	2	Right	1
49	Congruent	7	2	Right	1
49	Congruent	8	2	Left	0
49	Congruent	9	3	Left	1
49	Congruent	10	3	Right	1
49	Congruent	11	3	Left	0
49	Congruent	12	3	Right	1
49	Congruent	13	4	Right	1
49	Congruent	14	4	Left	0
49	Congruent	15	4	Left	1
49	Congruent	16	4	Left	1
50	Congruent	1	1	Left	0
50	Congruent	2	1	Right	0
50	Congruent	3	1	Right	1
50	Congruent	4	1	Left	0
50	Congruent	5	2	Right	0
50	Congruent	6	2	Left	0
50	Congruent	7	2	Left	1
50	Congruent	8	2	Right	0
50	Congruent	9	3	Right	0
50	Congruent	10	3	Right	0
50	Congruent	11	3	Left	1
50	Congruent	12	3	Left	1
50	Congruent	13	4	Right	0
50	Congruent	14	4	Right	1
50	Congruent	15	4	Left	0
50	Congruent	16	4	Left	1
51	Congruent	1	1	Right	1
51	Congruent	2	1	Left	1
51	Congruent	3	1	Left	1
51	Congruent	4	1	Right	0
51	Congruent	5	2	Left	1
51	Congruent	6	2	Right	0
51	Congruent	7	2	Right	1
51	Congruent	8	2	Left	1
51	Congruent	9	3	Left	1
51	Congruent	10	3	Right	0
51	Congruent	11	3	Left	1
51	Congruent	12	3	Right	0
51	Congruent	13	4	Right	1
51	Congruent	14	4	Left	1
51	Congruent	15	4	Left	1
51	Congruent	16	4	Right	1
52	Congruent	1	1	Left	0
52	Congruent	2	1	Right	1
52	Congruent	3	1	Right	1
52	Congruent	4	1	Left	1
52	Congruent	5	2	Right	1
52	Congruent	6	2	Left	0
52	Congruent	7	2	Left	1
52	Congruent	8	2	Right	0
52	Congruent	9	3	Right	1
52	Congruent	10	3	Left	1
52	Congruent	11	3	Right	0
52	Congruent	12	3	Left	1
52	Congruent	13	4	Left	1
52	Congruent	14	4	Right	0
52	Congruent	15	4	Right	0
52	Congruent	16	4	Left	1
53	Congruent	1	1	Right	0
53	Congruent	2	1	Left	0
53	Congruent	3	1	Left	0
53	Congruent	4	1	Right	0
53	Congruent	5	2	Left	0
53	Congruent	6	2	Right	1
53	Congruent	7	2	Right	1
53	Congruent	8	2	Left	1
53	Congruent	9	3	Left	0
53	Congruent	10	3	Right	0
53	Congruent	11	3	Left	1
53	Congruent	12	3	Right	0
53	Congruent	13	4	Right	1
53	Congruent	14	4	Left	0
53	Congruent	15	4	Left	0
53	Congruent	16	4	Right	0
54	Congruent	1	1	Left	1
54	Congruent	2	1	Right	0
54	Congruent	3	1	Right	1
54	Congruent	4	1	Left	1
54	Congruent	5	2	Right	1
54	Congruent	6	2	Left	1
54	Congruent	7	2	Left	1
54	Congruent	8	2	Right	0
54	Congruent	9	3	Right	1
54	Congruent	10	3	Left	1
54	Congruent	11	3	Right	1
54	Congruent	12	3	Left	1
54	Congruent	13	4	Left	1
54	Congruent	14	4	Right	0
54	Congruent	15	4	Right	1
54	Congruent	16	4	Left	1
55	Congruent	1	1	Right	1
55	Congruent	2	1	Left	1
55	Congruent	3	1	Left	1
55	Congruent	4	1	Right	0
55	Congruent	5	2	Left	1
55	Congruent	6	2	Right	1
55	Congruent	7	2	Right	1
55	Congruent	8	2	Left	1
55	Congruent	9	3	Left	1
55	Congruent	10	3	Left	1
55	Congruent	11	3	Right	1
55	Congruent	12	3	Left	1
55	Congruent	13	4	Right	1
55	Congruent	14	4	Right	1
55	Congruent	15	4	Left	1
55	Congruent	16	4	Left	1
56	Congruent	1	1	Left	1
56	Congruent	2	1	Right	1
56	Congruent	3	1	Right	0
56	Congruent	4	1	Left	1
56	Congruent	5	2	Right	0
56	Congruent	6	2	Left	1
56	Congruent	7	2	Left	1
56	Congruent	8	2	Right	0
56	Congruent	9	3	Right	0
56	Congruent	10	3	Left	1
56	Congruent	11	3	Right	0
56	Congruent	12	3	Left	1
56	Congruent	13	4	Left	1
56	Congruent	14	4	Right	0
56	Congruent	15	4	Right	0
56	Congruent	16	4	Left	1
57	Congruent	1	1	Right	1
57	Congruent	2	1	Left	1
57	Congruent	3	1	Left	1
57	Congruent	4	1	Right	0
57	Congruent	5	2	Left	0
57	Congruent	6	2	Right	0
57	Congruent	7	2	Right	1
57	Congruent	8	2	Left	1
57	Congruent	9	3	Left	1
57	Congruent	10	3	Right	0
57	Congruent	11	3	Left	0
57	Congruent	12	3	Right	1
57	Congruent	13	4	Right	1
57	Congruent	14	4	Left	0
57	Congruent	15	4	Left	1
57	Congruent	16	4	Right	1
58	Congruent	1	1	Left	0
58	Congruent	2	1	Left	1
58	Congruent	3	1	Right	0
58	Congruent	4	1	Left	0
58	Congruent	5	2	Left	1
58	Congruent	6	2	Right	0
58	Congruent	7	2	Right	1
58	Congruent	8	2	Left	0
58	Congruent	9	3	Right	1
58	Congruent	10	3	Left	0
58	Congruent	11	3	Left	1
58	Congruent	12	3	Right	1
58	Congruent	13	4	Right	1
58	Congruent	14	4	Left	1
58	Congruent	15	4	Right	0
58	Congruent	16	4	Right	1
59	Congruent	1	1	Right	0
59	Congruent	2	1	Left	1
59	Congruent	3	1	Left	1
59	Congruent	4	1	Right	0
59	Congruent	5	2	Left	1
59	Congruent	6	2	Right	0
59	Congruent	7	2	Right	1
59	Congruent	8	2	Left	1
59	Congruent	9	3	Left	1
59	Congruent	10	3	Right	0
59	Congruent	11	3	Left	1
59	Congruent	12	3	Right	0
59	Congruent	13	4	Right	1
59	Congruent	14	4	Left	1
59	Congruent	15	4	Left	0
59	Congruent	16	4	Right	0
60	Congruent	1	1	Left	1
60	Congruent	2	1	Right	0
60	Congruent	3	1	Right	1
60	Congruent	4	1	Left	0
60	Congruent	5	2	Right	0
60	Congruent	6	2	Left	0
60	Congruent	7	2	Left	1
60	Congruent	8	2	Right	0
60	Congruent	9	3	Right	1
60	Congruent	10	3	Left	0
60	Congruent	11	3	Right	0
60	Congruent	12	3	Left	0
60	Congruent	13	4	Left	0
60	Congruent	14	4	Right	0
60	Congruent	15	4	Right	1
60	Congruent	16	4	Left	0

## Sheet: TwoWay_look
ID	Group	Trial	Trial_section	Pot	Look_UMO%
1	Silent	1	1	Baited	47.83
1	Silent	2	1	Non-baited	22.55
1	Silent	3	1	Baited	36.7
1	Silent	4	1	Baited	28.21
1	Silent	5	2	Baited	11.11
1	Silent	6	2	Non-baited	22.68
1	Silent	7	2	Baited	28.74
1	Silent	8	2	Baited	34.91
1	Silent	9	3	Baited	19.15
1	Silent	10	3	Non-baited	36.78
1	Silent	11	3	Baited	31.13
1	Silent	12	3	Non-baited	4.17
1	Silent	13	4	Non-baited	40.18
1	Silent	14	4	Baited	43
1	Silent	15	4	Baited	14.95
1	Silent	16	4	Non-baited	34.12
2	Silent	1	1	Non-baited	26.37
2	Silent	2	1	Non-baited	51.58
2	Silent	3	1	Non-baited	27.97
2	Silent	4	1	Baited	52.87
2	Silent	5	2	Non-baited	33.33
2	Silent	6	2	Baited	32.18
2	Silent	7	2	Baited	31.03
2	Silent	8	2	Baited	59.76
2	Silent	9	3	Baited	41.76
2	Silent	10	3	Baited	40.21
2	Silent	11	3	Baited	61.18
2	Silent	12	3	Baited	67.96
2	Silent	13	4	Baited	63.64
2	Silent	14	4	Baited	69.33
2	Silent	15	4	Non-baited	53.41
2	Silent	16	4	Non-baited	53.16
3	Silent	1	1	Non-baited	49.04
3	Silent	2	1	Non-baited	58.65
3	Silent	3	1	Non-baited	38.37
3	Silent	4	1	Baited	28.91
3	Silent	5	2	Non-baited	42.42
3	Silent	6	2	Non-baited	14.02
3	Silent	7	2	Baited	86.32
3	Silent	8	2	Non-baited	49.56
3	Silent	9	3	Baited	2
3	Silent	10	3	Non-baited	67.92
3	Silent	11	3	Baited	25.74
3	Silent	12	3	Non-baited	9.35
3	Silent	13	4	Baited	54.81
3	Silent	14	4	Non-baited	0
3	Silent	15	4	Baited	8.89
3	Silent	16	4	Baited	17
4	Silent	1	1	Baited	40.94
4	Silent	2	1	Baited	68.22
4	Silent	3	1	Baited	79
4	Silent	4	1	Non-baited	60.4
4	Silent	5	2	Baited	68.09
4	Silent	6	2	Non-baited	78.57
4	Silent	7	2	Baited	73.15
4	Silent	8	2	Baited	57.58
4	Silent	9	3	Baited	67.96
4	Silent	10	3	Non-baited	83.33
4	Silent	11	3	Baited	61.47
4	Silent	12	3	Non-baited	68.03
4	Silent	13	4	Baited	57.14
4	Silent	14	4	Baited	40.35
4	Silent	15	4	Baited	63.81
4	Silent	16	4	Non-baited	37.5
5	Silent	1	1	Baited	66.67
5	Silent	2	1	Non-baited	76.34
5	Silent	3	1	Baited	68.22
5	Silent	4	1	Baited	25.93
5	Silent	5	2	Non-baited	79.51
5	Silent	6	2	Non-baited	84.76
5	Silent	7	2	Baited	50
5	Silent	8	2	Non-baited	53.39
5	Silent	9	3	Baited	84.55
5	Silent	10	3	Baited	85.87
5	Silent	11	3	Baited	97.62
5	Silent	12	3	Non-baited	50
5	Silent	13	4	Baited	91.89
5	Silent	14	4	Non-baited	16.95
5	Silent	15	4	Baited	87.61
5	Silent	16	4	Baited	67.71
6	Silent	1	1	Baited	16.83
6	Silent	2	1	Baited	60.53
6	Silent	3	1	Baited	16.88
6	Silent	4	1	Non-baited	32.94
6	Silent	5	2	Baited	55.21
6	Silent	6	2	Non-baited	31.88
6	Silent	7	2	Baited	82.93
6	Silent	8	2	Baited	40.66
6	Silent	9	3	Non-baited	62.5
6	Silent	10	3	Non-baited	6.1
6	Silent	11	3	Baited	63.44
6	Silent	12	3	Non-baited	14.47
6	Silent	13	4	Baited	32.81
6	Silent	14	4	Baited	21.52
6	Silent	15	4	Baited	34.18
6	Silent	16	4	Baited	42.99
7	Silent	1	1	Baited	31.63
7	Silent	2	1	Non-baited	26.92
7	Silent	3	1	Baited	61.11
7	Silent	4	1	Baited	34.07
7	Silent	5	2	Baited	37.08
7	Silent	6	2	Baited	16.96
7	Silent	7	2	Baited	41.58
7	Silent	8	2	Baited	8.79
7	Silent	9	3	Baited	13.64
7	Silent	10	3	Non-baited	2.73
7	Silent	11	3	Baited	25.93
7	Silent	12	3	Baited	20
7	Silent	13	4	Baited	11.88
7	Silent	14	4	Non-baited	8.33
7	Silent	15	4	Non-baited	24.53
7	Silent	16	4	Non-baited	8.7
8	Silent	1	1	Baited	92.13
8	Silent	2	1	Baited	65.26
8	Silent	3	1	Baited	81.05
8	Silent	4	1	Baited	82.02
8	Silent	5	2	Baited	70
8	Silent	6	2	Baited	92.77
8	Silent	7	2	Baited	88.75
8	Silent	8	2	Baited	79.17
8	Silent	9	3	Non-baited	88.42
8	Silent	10	3	Baited	97.67
8	Silent	11	3	Baited	78
8	Silent	12	3	Baited	70.37
8	Silent	13	4	Baited	97.98
8	Silent	14	4	Baited	93.07
8	Silent	15	4	Baited	76.54
8	Silent	16	4	Baited	59.09
9	Silent	1	1	Non-baited	48.39
9	Silent	2	1	Non-baited	40.24
9	Silent	3	1	Non-baited	33.33
9	Silent	4	1	Non-baited	4.94
9	Silent	5	2	Baited	80.22
9	Silent	6	2	Baited	34.21
9	Silent	7	2	Baited	47.44
9	Silent	8	2	Baited	35.23
9	Silent	9	3	Baited	23.85
9	Silent	10	3	Baited	18.09
9	Silent	11	3	Baited	17.05
9	Silent	12	3	Non-baited	16.39
9	Silent	13	4	Baited	38.3
9	Silent	14	4	Baited	42.27
9	Silent	15	4	Baited	68.29
9	Silent	16	4	Baited	0
10	Silent	1	1	Non-baited	39.77
10	Silent	2	1	Non-baited	52.17
10	Silent	3	1	Non-baited	45.74
10	Silent	4	1	Non-baited	79.75
10	Silent	5	2	Baited	41.35
10	Silent	6	2	Baited	65.15
10	Silent	7	2	Baited	64.84
10	Silent	8	2	Baited	69.33
10	Silent	9	3	Baited	69.88
10	Silent	10	3	Non-baited	54.32
10	Silent	11	3	Baited	87.25
10	Silent	12	3	Non-baited	63.24
10	Silent	13	4	Non-baited	72.46
10	Silent	14	4	Non-baited	31.88
10	Silent	15	4	Non-baited	78.67
10	Silent	16	4	Baited	26.39
11	Silent	1	1	Non-baited	40.45
11	Silent	2	1	Baited	30.34
11	Silent	3	1	Baited	56.98
11	Silent	4	1	Non-baited	41.57
11	Silent	5	2	Baited	14.43
11	Silent	6	2	Non-baited	61.63
11	Silent	7	2	Baited	39.78
11	Silent	8	2	Non-baited	55.29
11	Silent	9	3	Baited	73.74
11	Silent	10	3	Non-baited	73.75
11	Silent	11	3	Non-baited	65.38
11	Silent	12	3	Baited	37.8
11	Silent	13	4	Baited	90
11	Silent	14	4	Non-baited	12.33
11	Silent	15	4	Baited	63.1
11	Silent	16	4	Baited	39.51
12	Silent	1	1	Baited	30.49
12	Silent	2	1	Baited	46.99
12	Silent	3	1	Baited	60
12	Silent	4	1	Baited	60
12	Silent	5	2	Non-baited	36.71
12	Silent	6	2	Baited	19.57
12	Silent	7	2	Non-baited	13.33
12	Silent	8	2	Non-baited	29.33
12	Silent	9	3	Non-baited	55.29
12	Silent	10	3	Non-baited	57.89
12	Silent	11	3	Non-baited	75.64
12	Silent	12	3	Baited	59.49
12	Silent	13	4	Non-baited	89.47
12	Silent	14	4	Non-baited	10.39
12	Silent	15	4	Baited	28.95
12	Silent	16	4	Non-baited	0
13	Silent	1	1	Baited	44.44
13	Silent	2	1	Non-baited	47.67
13	Silent	3	1	Baited	9.46
13	Silent	4	1	Non-baited	48
13	Silent	5	2	Baited	38.89
13	Silent	6	2	Baited	95.18
13	Silent	7	2	Baited	77.63
13	Silent	8	2	Baited	58.75
13	Silent	9	3	Baited	36.99
13	Silent	10	3	Baited	80.2
13	Silent	11	3	Baited	47.92
13	Silent	12	3	Baited	76.62
13	Silent	13	4	Non-baited	47.44
13	Silent	14	4	Non-baited	42.86
13	Silent	15	4	Baited	46.05
13	Silent	16	4	Non-baited	32.14
14	Silent	1	1	Baited	40.91
14	Silent	2	1	Baited	37.35
14	Silent	3	1	Baited	27.4
14	Silent	4	1	Non-baited	44.71
14	Silent	5	2	Baited	37.93
14	Silent	6	2	Non-baited	28.92
14	Silent	7	2	Non-baited	33.78
14	Silent	8	2	Baited	13.43
14	Silent	9	3	Baited	24.69
14	Silent	10	3	Non-baited	10.94
14	Silent	11	3	Baited	8
14	Silent	12	3	Non-baited	40.98
14	Silent	13	4	Non-baited	15.19
14	Silent	14	4	Baited	16.42
14	Silent	15	4	Baited	16.92
14	Silent	16	4	Non-baited	4.23
15	Silent	1	1	Baited	53.09
15	Silent	2	1	Non-baited	57.27
15	Silent	3	1	Non-baited	80.72
15	Silent	4	1	Baited	67.53
15	Silent	5	2	Baited	30.56
15	Silent	6	2	Baited	36
15	Silent	7	2	Baited	68.29
15	Silent	8	2	Non-baited	31.65
15	Silent	9	3	Non-baited	77.38
15	Silent	10	3	Baited	74.19
15	Silent	11	3	Baited	36.62
15	Silent	12	3	Baited	80.6
15	Silent	13	4	Baited	31.17
15	Silent	14	4	Non-baited	35
15	Silent	15	4	Baited	29.33
15	Silent	16	4	Baited	34.72
16	Silent	1	1	Non-baited	47.69
16	Silent	2	1	Non-baited	22.54
16	Silent	3	1	Baited	42.31
16	Silent	4	1	Non-baited	28.57
16	Silent	5	2	Baited	25.33
16	Silent	6	2	Baited	46.97
16	Silent	7	2	Non-baited	3.13
16	Silent	8	2	Baited	13.64
16	Silent	9	3	Baited	10.14
16	Silent	10	3	Non-baited	36.62
16	Silent	11	3	Baited	0
16	Silent	12	3	Non-baited	100
16	Silent	13	4	Non-baited	8.2
16	Silent	14	4	Baited	39.71
16	Silent	15	4	Baited	31.75
16	Silent	16	4	Non-baited	21.88
17	Silent	1	1	Baited	42.86
17	Silent	2	1	Non-baited	45.07
17	Silent	3	1	Baited	38.1
17	Silent	4	1	Baited	38.81
17	Silent	5	2	Baited	48.15
17	Silent	6	2	Baited	46.75
17	Silent	7	2	Non-baited	53.62
17	Silent	8	2	Baited	65.79
17	Silent	9	3	Baited	83.82
17	Silent	10	3	Non-baited	55.56
17	Silent	11	3	Baited	61.67
17	Silent	12	3	Non-baited	50.82
17	Silent	13	4	Non-baited	45.9
17	Silent	14	4	Baited	84.38
17	Silent	15	4	Baited	64.1
17	Silent	16	4	Non-baited	45.45
18	Silent	1	1	Non-baited	26.83
18	Silent	2	1	Non-baited	57.14
18	Silent	3	1	Baited	30
18	Silent	4	1	Baited	21.69
18	Silent	5	2	Baited	34.38
18	Silent	6	2	Non-baited	66.15
18	Silent	7	2	Baited	84.85
18	Silent	8	2	Baited	71.25
18	Silent	9	3	Baited	87.5
18	Silent	10	3	Baited	88.46
18	Silent	11	3	Baited	73.26
18	Silent	12	3	Baited	47.22
18	Silent	13	4	Baited	95.71
18	Silent	14	4	Baited	78.79
18	Silent	15	4	Baited	46.15
18	Silent	16	4	Baited	50.77
19	Silent	1	1	Baited	67.44
19	Silent	2	1	Baited	95.83
19	Silent	3	1	Baited	81.16
19	Silent	4	1	Baited	100
19	Silent	5	2	Baited	90
19	Silent	6	2	Non-baited	87.84
19	Silent	7	2	Baited	55.17
19	Silent	8	2	Baited	64.06
19	Silent	9	3	Baited	90.91
19	Silent	10	3	Baited	85.14
19	Silent	11	3	Baited	48.48
19	Silent	12	3	Baited	78.48
19	Silent	13	4	Baited	79.71
19	Silent	14	4	Baited	95.59
19	Silent	15	4	Baited	95.71
19	Silent	16	4	Baited	92.19
20	Silent	1	1	Baited	21.43
20	Silent	2	1	Non-baited	47.83
20	Silent	3	1	Baited	67.65
20	Silent	4	1	Baited	41.54
20	Silent	5	2	Baited	42.03
20	Silent	6	2	Baited	25.35
20	Silent	7	2	Baited	2.7
20	Silent	8	2	Non-baited	66.2
20	Silent	9	3	Baited	64.52
20	Silent	10	3	Baited	47.69
20	Silent	11	3	Non-baited	0
20	Silent	12	3	Baited	100
20	Silent	13	4	Baited	45.61
20	Silent	14	4	Non-baited	72.22
20	Silent	15	4	Baited	75.68
20	Silent	16	4	Baited	100
21	Incongruent	1	1	Baited	71.88
21	Incongruent	2	1	Baited	42
21	Incongruent	3	1	Baited	85.57
21	Incongruent	4	1	Baited	59.55
21	Incongruent	5	2	Baited	43.42
21	Incongruent	6	2	Baited	31.87
21	Incongruent	7	2	Baited	44.58
21	Incongruent	8	2	Non-baited	28.4
21	Incongruent	9	3	Baited	35.48
21	Incongruent	10	3	Baited	60.38
21	Incongruent	11	3	Non-baited	57.14
21	Incongruent	12	3	Baited	51.55
21	Incongruent	13	4	Baited	45.12
21	Incongruent	14	4	NA	NA
21	Incongruent	15	4	NA	NA
21	Incongruent	16	4	NA	NA
22	Incongruent	1	1	Non-baited	77.53
22	Incongruent	2	1	Non-baited	83.33
22	Incongruent	3	1	Baited	46.94
22	Incongruent	4	1	Baited	43.18
22	Incongruent	5	2	Non-baited	33.64
22	Incongruent	6	2	Baited	37.23
22	Incongruent	7	2	Baited	31.19
22	Incongruent	8	2	Non-baited	63.74
22	Incongruent	9	3	Baited	79.17
22	Incongruent	10	3	Non-baited	6.98
22	Incongruent	11	3	Baited	93.33
22	Incongruent	12	3	Baited	96.39
22	Incongruent	13	4	Baited	50
22	Incongruent	14	4	Non-baited	96.63
22	Incongruent	15	4	Baited	69.49
22	Incongruent	16	4	Non-baited	86.9
23	Incongruent	1	1	Baited	48.08
23	Incongruent	2	1	Baited	62.79
23	Incongruent	3	1	Non-baited	14.63
23	Incongruent	4	1	Baited	0
23	Incongruent	5	2	Non-baited	2.13
23	Incongruent	6	2	Non-baited	6.74
23	Incongruent	7	2	Baited	21.52
23	Incongruent	8	2	Baited	0
23	Incongruent	9	3	Non-baited	0
23	Incongruent	10	3	Baited	34.74
23	Incongruent	11	3	Non-baited	3.7
23	Incongruent	12	3	Baited	32.88
23	Incongruent	13	4	Baited	29.21
23	Incongruent	14	4	Non-baited	5.49
23	Incongruent	15	4	Non-baited	35.8
23	Incongruent	16	4	Baited	28.71
24	Incongruent	1	1	Baited	88.37
24	Incongruent	2	1	Baited	76.36
24	Incongruent	3	1	Non-baited	65.05
24	Incongruent	4	1	Baited	23.08
24	Incongruent	5	2	Non-baited	53.92
24	Incongruent	6	2	Baited	0
24	Incongruent	7	2	Baited	8.51
24	Incongruent	8	2	Non-baited	43.24
24	Incongruent	9	3	Baited	17.86
24	Incongruent	10	3	Baited	12.9
24	Incongruent	11	3	Non-baited	10.43
24	Incongruent	12	3	Baited	27.37
24	Incongruent	13	4	Baited	0
24	Incongruent	14	4	Non-baited	14.91
24	Incongruent	15	4	Non-baited	0
24	Incongruent	16	4	Baited	61.64
25	Incongruent	1	1	Baited	51.96
25	Incongruent	2	1	Baited	29.29
25	Incongruent	3	1	Baited	44.21
25	Incongruent	4	1	Baited	48.15
25	Incongruent	5	2	Non-baited	40.26
25	Incongruent	6	2	Non-baited	45.35
25	Incongruent	7	2	Baited	26.83
25	Incongruent	8	2	Non-baited	30.61
25	Incongruent	9	3	Baited	67.05
25	Incongruent	10	3	Non-baited	55.17
25	Incongruent	11	3	Baited	33.33
25	Incongruent	12	3	Baited	41.77
25	Incongruent	13	4	Baited	34.94
25	Incongruent	14	4	Baited	21.43
25	Incongruent	15	4	Baited	43.53
25	Incongruent	16	4	Non-baited	43.9
26	Incongruent	1	1	Baited	36.9
26	Incongruent	2	1	Non-baited	24.1
26	Incongruent	3	1	Non-baited	41.46
26	Incongruent	4	1	Non-baited	72
26	Incongruent	5	2	Non-baited	51.47
26	Incongruent	6	2	Baited	56.82
26	Incongruent	7	2	Baited	64.44
26	Incongruent	8	2	Non-baited	67.65
26	Incongruent	9	3	Baited	18.18
26	Incongruent	10	3	Baited	39.73
26	Incongruent	11	3	Non-baited	46.48
26	Incongruent	12	3	Non-baited	23.46
26	Incongruent	13	4	Baited	61.19
26	Incongruent	14	4	Non-baited	59.46
26	Incongruent	15	4	Baited	21.05
26	Incongruent	16	4	Non-baited	20.9
27	Incongruent	1	1	Baited	34.91
27	Incongruent	2	1	Baited	21.78
27	Incongruent	3	1	Non-baited	50.88
27	Incongruent	4	1	Baited	18.33
27	Incongruent	5	2	Baited	54.55
27	Incongruent	6	2	Baited	46.67
27	Incongruent	7	2	Non-baited	38.95
27	Incongruent	8	2	Baited	44.68
27	Incongruent	9	3	Baited	22.86
27	Incongruent	10	3	Baited	22.02
27	Incongruent	11	3	Baited	53.72
27	Incongruent	12	3	Baited	27.55
27	Incongruent	13	4	Baited	9.17
27	Incongruent	14	4	Baited	17.44
27	Incongruent	15	4	Baited	46
27	Incongruent	16	4	Baited	33.68
28	Incongruent	1	1	Non-baited	58.65
28	Incongruent	2	1	Non-baited	75.76
28	Incongruent	3	1	Baited	76.24
28	Incongruent	4	1	Non-baited	84.27
28	Incongruent	5	2	Non-baited	78.85
28	Incongruent	6	2	Non-baited	46.94
28	Incongruent	7	2	Baited	46.08
28	Incongruent	8	2	Baited	43.26
28	Incongruent	9	3	Baited	90.35
28	Incongruent	10	3	Non-baited	60.71
28	Incongruent	11	3	Non-baited	76.4
28	Incongruent	12	3	Non-baited	47.42
28	Incongruent	13	4	Baited	3.75
28	Incongruent	14	4	Baited	48.96
28	Incongruent	15	4	Non-baited	58.54
28	Incongruent	16	4	Non-baited	65.59
29	Incongruent	1	1	Baited	85
29	Incongruent	2	1	Baited	86.9
29	Incongruent	3	1	Baited	81.48
29	Incongruent	4	1	Non-baited	85.33
29	Incongruent	5	2	Non-baited	71.11
29	Incongruent	6	2	Non-baited	84
29	Incongruent	7	2	Non-baited	91.78
29	Incongruent	8	2	Non-baited	67.9
29	Incongruent	9	3	Baited	93.41
29	Incongruent	10	3	Baited	82.19
29	Incongruent	11	3	Baited	66.67
29	Incongruent	12	3	Non-baited	81.71
29	Incongruent	13	4	Baited	92.11
29	Incongruent	14	4	Baited	81.82
29	Incongruent	15	4	Baited	68.54
29	Incongruent	16	4	Baited	88.16
30	Incongruent	1	1	Non-baited	31.87
30	Incongruent	2	1	Baited	56.82
30	Incongruent	3	1	Non-baited	57.01
30	Incongruent	4	1	Non-baited	39.5
30	Incongruent	5	2	Non-baited	77.32
30	Incongruent	6	2	Non-baited	75.79
30	Incongruent	7	2	Baited	84.44
30	Incongruent	8	2	Baited	98.8
30	Incongruent	9	3	Baited	57.3
30	Incongruent	10	3	Baited	83.76
30	Incongruent	11	3	Non-baited	0
30	Incongruent	12	3	Baited	26.85
30	Incongruent	13	4	Baited	47.57
30	Incongruent	14	4	Non-baited	57.14
30	Incongruent	15	4	Baited	49.14
30	Incongruent	16	4	Baited	70.41
31	Incongruent	1	1	Non-baited	27.06
31	Incongruent	2	1	Baited	65.28
31	Incongruent	3	1	Baited	67.11
31	Incongruent	4	1	Baited	72.37
31	Incongruent	5	2	Baited	71.43
31	Incongruent	6	2	Baited	75.36
31	Incongruent	7	2	Baited	95.18
31	Incongruent	8	2	Baited	80
31	Incongruent	9	3	Baited	47.22
31	Incongruent	10	3	Baited	71.83
31	Incongruent	11	3	Baited	73.68
31	Incongruent	12	3	Baited	95.95
31	Incongruent	13	4	Baited	94.44
31	Incongruent	14	4	Baited	71.26
31	Incongruent	15	4	Baited	89.47
31	Incongruent	16	4	Baited	61.25
32	Incongruent	1	1	Baited	35.96
32	Incongruent	2	1	Baited	56.36
32	Incongruent	3	1	Baited	87.01
32	Incongruent	4	1	Baited	60.87
32	Incongruent	5	2	Baited	61.36
32	Incongruent	6	2	Baited	85.88
32	Incongruent	7	2	Baited	66.67
32	Incongruent	8	2	Baited	56.1
32	Incongruent	9	3	Baited	62.07
32	Incongruent	10	3	Non-baited	80.22
32	Incongruent	11	3	Baited	53.66
32	Incongruent	12	3	Baited	58.43
32	Incongruent	13	4	Baited	79.81
32	Incongruent	14	4	Baited	86.14
32	Incongruent	15	4	Baited	100
32	Incongruent	16	4	NA	NA
33	Incongruent	1	1	Baited	75
33	Incongruent	2	1	Non-baited	79.71
33	Incongruent	3	1	Baited	63.16
33	Incongruent	4	1	Baited	64.47
33	Incongruent	5	2	Non-baited	100
33	Incongruent	6	2	Baited	35
33	Incongruent	7	2	Baited	37.97
33	Incongruent	8	2	Non-baited	41.18
33	Incongruent	9	3	Non-baited	63.24
33	Incongruent	10	3	Baited	62.35
33	Incongruent	11	3	Non-baited	62.22
33	Incongruent	12	3	Non-baited	43.06
33	Incongruent	13	4	Baited	83.12
33	Incongruent	14	4	Non-baited	58.44
33	Incongruent	15	4	Baited	83.33
33	Incongruent	16	4	Non-baited	56.45
34	Incongruent	1	1	Baited	61.18
34	Incongruent	2	1	Non-baited	63.21
34	Incongruent	3	1	Baited	69.47
34	Incongruent	4	1	Baited	29.47
34	Incongruent	5	2	Baited	55.79
34	Incongruent	6	2	Non-baited	77.66
34	Incongruent	7	2	Baited	72.16
34	Incongruent	8	2	Non-baited	59.04
34	Incongruent	9	3	Baited	68.49
34	Incongruent	10	3	Baited	71.28
34	Incongruent	11	3	Baited	52.13
34	Incongruent	12	3	Baited	47.5
34	Incongruent	13	4	Baited	45.95
34	Incongruent	14	4	Baited	85
34	Incongruent	15	4	Baited	57.83
34	Incongruent	16	4	Baited	61.97
35	Incongruent	1	1	Baited	48.89
35	Incongruent	2	1	Baited	98.85
35	Incongruent	3	1	Non-baited	89.29
35	Incongruent	4	1	Baited	54.39
35	Incongruent	5	2	Non-baited	84.52
35	Incongruent	6	2	Non-baited	82.05
35	Incongruent	7	2	Baited	69.74
35	Incongruent	8	2	Non-baited	77.65
35	Incongruent	9	3	Baited	90.43
35	Incongruent	10	3	Non-baited	72.62
35	Incongruent	11	3	Baited	91.01
35	Incongruent	12	3	Baited	97.78
35	Incongruent	13	4	Baited	96.12
35	Incongruent	14	4	Baited	92.21
35	Incongruent	15	4	Baited	96.12
35	Incongruent	16	4	Baited	65.59
36	Incongruent	1	1	Baited	66.29
36	Incongruent	2	1	Non-baited	49.38
36	Incongruent	3	1	Non-baited	19.28
36	Incongruent	4	1	Baited	51.61
36	Incongruent	5	2	Non-baited	47.95
36	Incongruent	6	2	Baited	87.18
36	Incongruent	7	2	Baited	50
36	Incongruent	8	2	Non-baited	25.96
36	Incongruent	9	3	Baited	39.13
36	Incongruent	10	3	Baited	80.82
36	Incongruent	11	3	Baited	66.67
36	Incongruent	12	3	Baited	71.58
36	Incongruent	13	4	Baited	54.55
36	Incongruent	14	4	Non-baited	33.7
36	Incongruent	15	4	Baited	42.11
36	Incongruent	16	4	Baited	67.74
37	Incongruent	1	1	Baited	37
37	Incongruent	2	1	Non-baited	8.45
37	Incongruent	3	1	Non-baited	0
37	Incongruent	4	1	Baited	65.17
37	Incongruent	5	2	Non-baited	31.4
37	Incongruent	6	2	Non-baited	NA
37	Incongruent	7	2	Non-baited	NA
37	Incongruent	8	2	Baited	15.19
37	Incongruent	9	3	Non-baited	30.12
37	Incongruent	10	3	Baited	54.17
37	Incongruent	11	3	Non-baited	0
37	Incongruent	12	3	Baited	15.38
37	Incongruent	13	4	Baited	33.33
37	Incongruent	14	4	Baited	73.26
37	Incongruent	15	4	Baited	54.88
37	Incongruent	16	4	Baited	45.21
38	Incongruent	1	1	Baited	77.89
38	Incongruent	2	1	Baited	75
38	Incongruent	3	1	Baited	83.1
38	Incongruent	4	1	Baited	67.11
38	Incongruent	5	2	Baited	85.56
38	Incongruent	6	2	Baited	73.49
38	Incongruent	7	2	Baited	57.89
38	Incongruent	8	2	Baited	92.96
38	Incongruent	9	3	Baited	83.54
38	Incongruent	10	3	Baited	77.22
38	Incongruent	11	3	Baited	84
38	Incongruent	12	3	Baited	66.67
38	Incongruent	13	4	Baited	80.72
38	Incongruent	14	4	Baited	53.62
38	Incongruent	15	4	Non-baited	87.88
38	Incongruent	16	4	NA	NA
39	Incongruent	1	1	Non-baited	35.53
39	Incongruent	2	1	Non-baited	29.33
39	Incongruent	3	1	Baited	60
39	Incongruent	4	1	Baited	54.43
39	Incongruent	5	2	Baited	12.5
39	Incongruent	6	2	Non-baited	2.9
39	Incongruent	7	2	Non-baited	51.32
39	Incongruent	8	2	Baited	34.29
39	Incongruent	9	3	Baited	16.92
39	Incongruent	10	3	Non-baited	14.29
39	Incongruent	11	3	Baited	2.9
39	Incongruent	12	3	Non-baited	17.81
39	Incongruent	13	4	Baited	44.44
39	Incongruent	14	4	Baited	80.33
39	Incongruent	15	4	Baited	44.12
39	Incongruent	16	4	Baited	0
40	Incongruent	1	1	Baited	43.9
40	Incongruent	2	1	Non-baited	38.33
40	Incongruent	3	1	Baited	37.04
40	Incongruent	4	1	Baited	31.94
40	Incongruent	5	2	Non-baited	26.14
40	Incongruent	6	2	Non-baited	50.77
40	Incongruent	7	2	Baited	50
40	Incongruent	8	2	Baited	62.26
40	Incongruent	9	3	Baited	33.87
40	Incongruent	10	3	Non-baited	74.14
40	Incongruent	11	3	Non-baited	55.36
40	Incongruent	12	3	Non-baited	31.03
40	Incongruent	13	4	Baited	85.07
40	Incongruent	14	4	Baited	82.14
40	Incongruent	15	4	Baited	94.37
40	Incongruent	16	4	Baited	91.01
41	Congruent	1	1	Non-baited	70.15
41	Congruent	2	1	Non-baited	56.39
41	Congruent	3	1	Baited	43.75
41	Congruent	4	1	Non-baited	61.54
41	Congruent	5	2	Non-baited	0.9
41	Congruent	6	2	Baited	38.27
41	Congruent	7	2	Baited	35.87
41	Congruent	8	2	Baited	40.38
41	Congruent	9	3	Non-baited	1.9
41	Congruent	10	3	Baited	78.22
41	Congruent	11	3	Baited	33.7
41	Congruent	12	3	Non-baited	61.7
41	Congruent	13	4	Baited	0
41	Congruent	14	4	Non-baited	28.3
41	Congruent	15	4	Baited	0
41	Congruent	16	4	Baited	83.96
42	Congruent	1	1	Baited	2.78
42	Congruent	2	1	Baited	32.69
42	Congruent	3	1	Baited	28.43
42	Congruent	4	1	Baited	39.18
42	Congruent	5	2	Non-baited	35
42	Congruent	6	2	Baited	0
42	Congruent	7	2	Baited	9.3
42	Congruent	8	2	Non-baited	24.35
42	Congruent	9	3	Baited	4.76
42	Congruent	10	3	Non-baited	0
42	Congruent	11	3	Baited	11.11
42	Congruent	12	3	Baited	22.22
42	Congruent	13	4	Baited	6.82
42	Congruent	14	4	Baited	20.47
42	Congruent	15	4	Baited	13.54
42	Congruent	16	4	Non-baited	11.61
43	Congruent	1	1	Baited	35.92
43	Congruent	2	1	Non-baited	55.26
43	Congruent	3	1	Non-baited	84.15
43	Congruent	4	1	Baited	80.52
43	Congruent	5	2	Non-baited	78.02
43	Congruent	6	2	Non-baited	79.01
43	Congruent	7	2	Baited	64.94
43	Congruent	8	2	Baited	60.24
43	Congruent	9	3	Baited	32.26
43	Congruent	10	3	Non-baited	55.43
43	Congruent	11	3	Non-baited	63.53
43	Congruent	12	3	NA	NA
43	Congruent	13	4	NA	NA
43	Congruent	14	4	NA	NA
43	Congruent	15	4	NA	NA
43	Congruent	16	4	NA	NA
44	Congruent	1	1	Non-baited	29.84
44	Congruent	2	1	Baited	46.24
44	Congruent	3	1	Baited	52.29
44	Congruent	4	1	Baited	2
44	Congruent	5	2	Baited	50
44	Congruent	6	2	Non-baited	12.36
44	Congruent	7	2	Baited	0
44	Congruent	8	2	Non-baited	11.11
44	Congruent	9	3	Non-baited	7.14
44	Congruent	10	3	Non-baited	22.99
44	Congruent	11	3	Non-baited	76.83
44	Congruent	12	3	Baited	31.73
44	Congruent	13	4	Baited	21.14
44	Congruent	14	4	Non-baited	20.22
44	Congruent	15	4	Non-baited	31.25
44	Congruent	16	4	NA	NA
45	Congruent	1	1	Baited	68.07
45	Congruent	2	1	Non-baited	86.07
45	Congruent	3	1	Non-baited	52.43
45	Congruent	4	1	Non-baited	30.48
45	Congruent	5	2	Non-baited	39.6
45	Congruent	6	2	Non-baited	21.78
45	Congruent	7	2	Baited	25.4
45	Congruent	8	2	Non-baited	36.54
45	Congruent	9	3	Baited	50
45	Congruent	10	3	Baited	74.77
45	Congruent	11	3	Baited	30.11
45	Congruent	12	3	Baited	77.92
45	Congruent	13	4	Baited	30.56
45	Congruent	14	4	Baited	51.04
45	Congruent	15	4	Baited	91.26
45	Congruent	16	4	Baited	39.13
46	Congruent	1	1	Baited	48.19
46	Congruent	2	1	Baited	71.84
46	Congruent	3	1	Non-baited	100
46	Congruent	4	1	Non-baited	0
46	Congruent	5	2	Baited	41.96
46	Congruent	6	2	Baited	62.5
46	Congruent	7	2	Baited	19.54
46	Congruent	8	2	Baited	36.96
46	Congruent	9	3	Baited	82.52
46	Congruent	10	3	Baited	46.84
46	Congruent	11	3	Baited	56.78
46	Congruent	12	3	Baited	42.42
46	Congruent	13	4	Baited	100
46	Congruent	14	4	Non-baited	34.41
46	Congruent	15	4	Baited	46.67
46	Congruent	16	4	Non-baited	94.32
47	Congruent	1	1	Non-baited	30.11
47	Congruent	2	1	Baited	51.9
47	Congruent	3	1	Non-baited	30.23
47	Congruent	4	1	Non-baited	11.83
47	Congruent	5	2	Baited	35.06
47	Congruent	6	2	Non-baited	18.09
47	Congruent	7	2	Baited	47.37
47	Congruent	8	2	Non-baited	4.76
47	Congruent	9	3	Baited	18.99
47	Congruent	10	3	Baited	37.5
47	Congruent	11	3	Non-baited	14.89
47	Congruent	12	3	Non-baited	5.13
47	Congruent	13	4	Baited	13.25
47	Congruent	14	4	Non-baited	54.43
47	Congruent	15	4	Non-baited	2.86
47	Congruent	16	4	Non-baited	67.65
48	Congruent	1	1	Non-baited	65.98
48	Congruent	2	1	Non-baited	7.63
48	Congruent	3	1	Baited	15.83
48	Congruent	4	1	Non-baited	33.33
48	Congruent	5	2	Non-baited	0
48	Congruent	6	2	Non-baited	30.77
48	Congruent	7	2	Baited	30.77
48	Congruent	8	2	Baited	25.45
48	Congruent	9	3	Non-baited	16.1
48	Congruent	10	3	Non-baited	28.28
48	Congruent	11	3	Non-baited	22.55
48	Congruent	12	3	Non-baited	30.84
48	Congruent	13	4	Baited	67.52
48	Congruent	14	4	Non-baited	65.87
48	Congruent	15	4	Baited	30.61
48	Congruent	16	4	Baited	19.59
49	Congruent	1	1	Baited	63.74
49	Congruent	2	1	Baited	60.44
49	Congruent	3	1	Non-baited	62.82
49	Congruent	4	1	Baited	67.33
49	Congruent	5	2	Baited	66.33
49	Congruent	6	2	Baited	94.87
49	Congruent	7	2	Baited	80.26
49	Congruent	8	2	Non-baited	75.27
49	Congruent	9	3	Baited	78.87
49	Congruent	10	3	Baited	86.49
49	Congruent	11	3	Non-baited	72.82
49	Congruent	12	3	Baited	88.89
49	Congruent	13	4	Baited	58.7
49	Congruent	14	4	Non-baited	59.26
49	Congruent	15	4	Baited	69.05
49	Congruent	16	4	Baited	90.53
50	Congruent	1	1	Non-baited	3.61
50	Congruent	2	1	Non-baited	45.83
50	Congruent	3	1	Baited	60.98
50	Congruent	4	1	Non-baited	54.02
50	Congruent	5	2	Non-baited	12.9
50	Congruent	6	2	Non-baited	13.58
50	Congruent	7	2	Baited	0
50	Congruent	8	2	Non-baited	44.05
50	Congruent	9	3	Non-baited	62.5
50	Congruent	10	3	Non-baited	19.1
50	Congruent	11	3	Baited	37.66
50	Congruent	12	3	Baited	5.95
50	Congruent	13	4	Non-baited	32.89
50	Congruent	14	4	Baited	8.86
50	Congruent	15	4	Non-baited	7.25
50	Congruent	16	4	Baited	0
51	Congruent	1	1	Baited	36.14
51	Congruent	2	1	Baited	21.43
51	Congruent	3	1	Baited	26.83
51	Congruent	4	1	Non-baited	58.24
51	Congruent	5	2	Baited	65.98
51	Congruent	6	2	Non-baited	44.23
51	Congruent	7	2	Baited	34.74
51	Congruent	8	2	Baited	71.83
51	Congruent	9	3	Baited	76.34
51	Congruent	10	3	Non-baited	47.47
51	Congruent	11	3	Baited	10.39
51	Congruent	12	3	Non-baited	14.63
51	Congruent	13	4	Baited	8.89
51	Congruent	14	4	Baited	16.47
51	Congruent	15	4	Baited	100
51	Congruent	16	4	Baited	15.29
52	Congruent	1	1	Non-baited	70.45
52	Congruent	2	1	Baited	94.39
52	Congruent	3	1	Baited	63.92
52	Congruent	4	1	Baited	68.81
52	Congruent	5	2	Baited	39.6
52	Congruent	6	2	Non-baited	61.32
52	Congruent	7	2	Baited	65.71
52	Congruent	8	2	Non-baited	59.18
52	Congruent	9	3	Baited	64.13
52	Congruent	10	3	Baited	71.29
52	Congruent	11	3	Non-baited	40.91
52	Congruent	12	3	Baited	100
52	Congruent	13	4	Baited	63.75
52	Congruent	14	4	Non-baited	100
52	Congruent	15	4	Non-baited	72.73
52	Congruent	16	4	Baited	48.68
53	Congruent	1	1	Non-baited	56.32
53	Congruent	2	1	Non-baited	41.33
53	Congruent	3	1	Non-baited	45.33
53	Congruent	4	1	Non-baited	4.29
53	Congruent	5	2	Non-baited	60
53	Congruent	6	2	Baited	49.32
53	Congruent	7	2	Baited	85.42
53	Congruent	8	2	Baited	24.05
53	Congruent	9	3	Non-baited	40.23
53	Congruent	10	3	Non-baited	28.4
53	Congruent	11	3	Baited	50.65
53	Congruent	12	3	Non-baited	69.01
53	Congruent	13	4	Baited	0
53	Congruent	14	4	Non-baited	26.67
53	Congruent	15	4	Non-baited	39.74
53	Congruent	16	4	Non-baited	61.9
54	Congruent	1	1	Baited	45.36
54	Congruent	2	1	Non-baited	73.12
54	Congruent	3	1	Baited	70
54	Congruent	4	1	Baited	46.88
54	Congruent	5	2	Baited	37.36
54	Congruent	6	2	Baited	57.3
54	Congruent	7	2	Baited	53.26
54	Congruent	8	2	Non-baited	71.79
54	Congruent	9	3	Baited	16.16
54	Congruent	10	3	Baited	69.14
54	Congruent	11	3	Baited	83.7
54	Congruent	12	3	Baited	86.75
54	Congruent	13	4	Baited	69.51
54	Congruent	14	4	Non-baited	66.67
54	Congruent	15	4	Baited	60.64
54	Congruent	16	4	Baited	26.88
55	Congruent	1	1	Baited	30.61
55	Congruent	2	1	Baited	24.1
55	Congruent	3	1	Baited	33.72
55	Congruent	4	1	Non-baited	17.39
55	Congruent	5	2	Baited	20.43
55	Congruent	6	2	Baited	22.37
55	Congruent	7	2	Baited	14.94
55	Congruent	8	2	Baited	56.79
55	Congruent	9	3	Baited	61.25
55	Congruent	10	3	Baited	51.49
55	Congruent	11	3	Baited	65.88
55	Congruent	12	3	Baited	52.63
55	Congruent	13	4	Baited	50
55	Congruent	14	4	Baited	84.62
55	Congruent	15	4	Baited	48.61
55	Congruent	16	4	Baited	76.81
56	Congruent	1	1	Baited	61.36
56	Congruent	2	1	Baited	69.23
56	Congruent	3	1	Non-baited	13.98
56	Congruent	4	1	Baited	66.23
56	Congruent	5	2	Non-baited	51.32
56	Congruent	6	2	Baited	58.11
56	Congruent	7	2	Baited	96
56	Congruent	8	2	Non-baited	100
56	Congruent	9	3	Non-baited	74.68
56	Congruent	10	3	Baited	26.32
56	Congruent	11	3	Non-baited	65.88
56	Congruent	12	3	Baited	38.27
56	Congruent	13	4	Baited	71.83
56	Congruent	14	4	Non-baited	28.72
56	Congruent	15	4	Non-baited	1.41
56	Congruent	16	4	Baited	9.46
57	Congruent	1	1	Baited	44.05
57	Congruent	2	1	Baited	35.62
57	Congruent	3	1	Baited	63.1
57	Congruent	4	1	Non-baited	18.75
57	Congruent	5	2	Non-baited	36.36
57	Congruent	6	2	Non-baited	57.33
57	Congruent	7	2	Baited	34.72
57	Congruent	8	2	Baited	33.33
57	Congruent	9	3	Baited	25
57	Congruent	10	3	Non-baited	40.85
57	Congruent	11	3	Non-baited	34.67
57	Congruent	12	3	Baited	91.21
57	Congruent	13	4	Baited	90.79
57	Congruent	14	4	Non-baited	62.86
57	Congruent	15	4	Baited	38.81
57	Congruent	16	4	Baited	55.13
58	Congruent	1	1	Non-baited	61.22
58	Congruent	2	1	Baited	23.75
58	Congruent	3	1	Non-baited	64.65
58	Congruent	4	1	Non-baited	39.76
58	Congruent	5	2	Baited	47.01
58	Congruent	6	2	Non-baited	44.94
58	Congruent	7	2	Baited	30.86
58	Congruent	8	2	Non-baited	47.62
58	Congruent	9	3	Baited	74.07
58	Congruent	10	3	Non-baited	90.28
58	Congruent	11	3	Baited	35.71
58	Congruent	12	3	Baited	31.33
58	Congruent	13	4	Baited	60.47
58	Congruent	14	4	Baited	46.58
58	Congruent	15	4	Non-baited	50.79
58	Congruent	16	4	Baited	34.62
59	Congruent	1	1	Non-baited	72.22
59	Congruent	2	1	Baited	58.57
59	Congruent	3	1	Baited	71.05
59	Congruent	4	1	Non-baited	77.63
59	Congruent	5	2	Baited	46.67
59	Congruent	6	2	Non-baited	39.13
59	Congruent	7	2	Baited	7.14
59	Congruent	8	2	Baited	59.46
59	Congruent	9	3	Baited	52.24
59	Congruent	10	3	Non-baited	63.49
59	Congruent	11	3	Baited	94.2
59	Congruent	12	3	Non-baited	51.32
59	Congruent	13	4	Baited	36.23
59	Congruent	14	4	Baited	57.97
59	Congruent	15	4	Non-baited	54.93
59	Congruent	16	4	Non-baited	73.61
60	Congruent	1	1	Baited	42.17
60	Congruent	2	1	Non-baited	51.81
60	Congruent	3	1	Baited	14.29
60	Congruent	4	1	Non-baited	41.27
60	Congruent	5	2	Non-baited	19.1
60	Congruent	6	2	Non-baited	27.38
60	Congruent	7	2	Baited	62.35
60	Congruent	8	2	Non-baited	67.12
60	Congruent	9	3	Baited	46.97
60	Congruent	10	3	Non-baited	53.93
60	Congruent	11	3	Non-baited	60.66
60	Congruent	12	3	Non-baited	24.69
60	Congruent	13	4	Non-baited	68.49
60	Congruent	14	4	Non-baited	41.18
60	Congruent	15	4	Baited	30.99
60	Congruent	16	4	Non-baited	30.3
